# Supplementary material for: 2-(5-Cyclo­hexyl-3-methyl­sulfanyl-1-benzofuran-2-yl)acetic acid
Source: Acta Crystallogr Sect E Struct Rep Online. 2011 Jul 9;67(Pt 8):o1957. doi: 10.1107/S1600536811026298 (PMC3212340; doi:10.1107/S1600536811026298)
Supplement: Supplementary file 2 [file e-67-o1957-Isup2.hkl]

# 
# h,k,l, Fc-squared, Fo-squared, sigma(Fo-squared) and status flag 
# 
data_I
_shelx_title ' 1108 IN P-1' 
_shelx_refln_list_code          4 
_shelx_F_calc_maximum      112.21 
_exptl_crystal_F_000       324.00 
_reflns_d_resolution_high  0.7437 
 
loop_ 
 _symmetry_equiv_pos_as_xyz 
 'x, y, z' 
 '-x, -y, -z' 
 
_cell_length_a     7.3434 
_cell_length_b     9.0765 
_cell_length_c    11.6009 
_cell_angle_alpha  86.086 
_cell_angle_beta   86.083 
_cell_angle_gamma  86.690 
 
_shelx_F_squared_multiplier     1.000 
 
loop_ 
 _refln_index_h 
 _refln_index_k 
 _refln_index_l 
 _refln_F_squared_calc 
 _refln_F_squared_meas 
 _refln_F_squared_sigma 
 _refln_observed_status 
   1   0   0      449.84      460.48      4.56 o 
   2   0   0      353.08      365.38      4.45 o 
   3   0   0       57.23       49.02      1.18 o 
   4   0   0      219.01      203.75      3.31 o 
   5   0   0        6.06        6.13      0.69 o 
   6   0   0        1.36        2.90      0.89 o 
   7   0   0      106.48      103.33      5.53 o 
   8   0   0      133.04      128.09      6.86 o 
   9   0   0        0.01        0.00      1.42 o 
  -9   1   0        1.15        0.98      1.63 o 
  -8   1   0       73.25       76.46      5.23 o 
  -7   1   0      312.85      296.93      8.36 o 
  -6   1   0      417.56      412.31      8.05 o 
  -5   1   0       11.38       10.09      0.68 o 
  -4   1   0        0.22        0.59      0.29 o 
  -3   1   0      127.43      125.86      1.84 o 
  -2   1   0    11048.88     9231.86    129.52 o 
  -1   1   0     7302.82     6160.23     70.15 o 
   0   1   0     1131.01     1102.56     18.21 o 
   1   1   0       77.53       89.45      1.34 o 
   2   1   0      204.58      213.65      2.95 o 
   3   1   0       49.32       39.54      1.07 o 
   4   1   0      458.42      436.14      7.15 o 
   5   1   0       48.68       44.22      1.59 o 
   6   1   0        2.44        2.49      1.26 o 
   7   1   0       64.56       67.21      3.61 o 
   8   1   0        0.01        0.98      1.31 o 
   9   1   0        0.33        0.33      1.52 o 
  -9   2   0       47.73       56.42      5.23 o 
  -8   2   0        1.08        1.75      0.84 o 
  -7   2   0       19.80       20.76      1.21 o 
  -6   2   0        1.29        0.82      0.50 o 
  -5   2   0       23.21       25.42      0.99 o 
  -4   2   0      941.41      944.93      9.07 o 
  -3   2   0       65.33       79.24      1.28 o 
  -2   2   0      797.72      837.06      8.00 o 
  -1   2   0     1879.80     1915.37     18.22 o 
   0   2   0     2128.00     2069.16     19.91 o 
   1   2   0       51.18       51.45      0.91 o 
   2   2   0     2912.77     2892.26     27.83 o 
   3   2   0        0.60        1.47      0.28 o 
   4   2   0       31.84       36.73      1.10 o 
   5   2   0        1.34        1.56      0.51 o 
   6   2   0       28.62       27.30      1.86 o 
   7   2   0        8.71       10.63      1.56 o 
   8   2   0       25.61       25.81      2.72 o 
   9   2   0       21.19       22.87      3.05 o 
  -9   3   0       12.98       12.53      2.72 o 
  -8   3   0       48.46       41.41      2.96 o 
  -7   3   0        1.25        1.02      0.68 o 
  -6   3   0      287.58      309.87      5.41 o 
  -5   3   0       68.86       64.28      1.89 o 
  -4   3   0      471.27      476.61      5.27 o 
  -3   3   0        2.64        6.97      2.51 o 
  -2   3   0      960.61     1047.81      9.60 o 
  -1   3   0      120.36      136.46      1.87 o 
   0   3   0     1071.14     1067.74     11.31 o 
   1   3   0      621.26      668.62      6.33 o 
   2   3   0      582.09      639.90      8.38 o 
   3   3   0      478.57      485.96      5.56 o 
   4   3   0       29.54       28.57      0.84 o 
   5   3   0       69.39       71.52      2.88 o 
   6   3   0       90.60       89.19      3.83 o 
   7   3   0       12.46       12.60      2.18 o 
   8   3   0      235.19      224.48      8.93 o 
   9   3   0       10.81       15.25      2.51 o 
  -9   4   0        4.17        7.62      2.40 o 
  -8   4   0       72.30       80.13      6.10 o 
  -7   4   0       84.19       81.26      3.17 o 
  -6   4   0      202.30      185.99      4.20 o 
  -5   4   0        3.56        4.62      0.75 o 
  -4   4   0       18.04       23.74      0.99 o 
  -3   4   0       31.33       46.46      1.16 o 
  -2   4   0      480.94      452.34      4.75 o 
  -1   4   0      297.64      333.17      3.48 o 
   0   4   0      294.55      322.81      4.10 o 
   1   4   0     1453.97     1497.53     13.18 o 
   2   4   0      184.01      173.73      2.16 o 
   3   4   0       16.99       14.00      0.56 o 
   4   4   0      329.41      346.13      4.83 o 
   5   4   0       16.16       19.32      1.11 o 
   6   4   0      251.08      245.83      8.17 o 
   7   4   0        7.71        5.45      1.31 o 
   8   4   0        7.03        6.21      1.52 o 
   9   4   0        3.48        4.57      1.74 o 
  -8   5   0       77.34       79.07      3.65 o 
  -7   5   0        1.93        0.75      0.92 o 
  -6   5   0       32.96       25.68      1.89 o 
  -5   5   0        6.66        4.82      0.81 o 
  -4   5   0      282.16      251.53      4.73 o 
  -3   5   0      360.64      383.77      5.28 o 
  -2   5   0       11.68       17.72      0.72 o 
  -1   5   0      631.08      651.12      7.31 o 
   0   5   0       28.75       37.12      1.20 o 
   1   5   0      469.75      539.54      6.14 o 
   2   5   0      194.75      169.98      2.69 o 
   3   5   0      181.39      195.32      3.15 o 
   4   5   0      260.25      268.04      4.00 o 
   5   5   0      123.30      119.01      3.64 o 
   6   5   0      175.27      166.54      6.10 o 
   7   5   0       69.27       65.68      3.59 o 
   8   5   0       41.93       41.50      3.05 o 
   9   5   0       11.27        9.91      1.96 o 
  -8   6   0       23.94       28.94      2.43 o 
  -7   6   0        0.04        0.74      0.86 o 
  -6   6   0       46.25       51.59      2.70 o 
  -5   6   0       33.57       39.92      2.72 o 
  -4   6   0        0.49       -0.35      0.41 o 
  -3   6   0       53.44       51.77      1.65 o 
  -2   6   0      242.34      248.06      4.53 o 
  -1   6   0        1.18        1.13      0.39 o 
   0   6   0      636.11      664.60      7.85 o 
   1   6   0       90.83      106.41      1.89 o 
   2   6   0       19.08       20.99      0.82 o 
   3   6   0       55.41       51.87      1.40 o 
   4   6   0       58.37       60.07      1.93 o 
   5   6   0       79.10       85.83      3.81 o 
   6   6   0        0.62        4.90      1.09 o 
   7   6   0        3.33        4.36      1.20 o 
   8   6   0      259.02      269.25      9.58 o 
  -7   7   0       40.95       36.70      2.57 o 
  -6   7   0       10.82        8.32      1.42 o 
  -5   7   0        0.89        1.05      1.26 o 
  -4   7   0       41.48       42.17      1.75 o 
  -3   7   0      149.44      158.11      3.45 o 
  -2   7   0      259.88      264.64      4.79 o 
  -1   7   0       50.88       49.11      2.65 o 
   0   7   0       80.00       91.02      3.33 o 
   1   7   0      266.92      258.53      4.26 o 
   2   7   0      342.81      342.03      6.43 o 
   3   7   0       71.31       70.02      2.40 o 
   4   7   0        0.21       -0.08      0.74 o 
   5   7   0       29.22       30.19      2.07 o 
   6   7   0      280.97      280.38      7.83 o 
   7   7   0       21.33       28.75      2.29 o 
   8   7   0       17.57       19.50      2.18 o 
  -7   8   0        5.85        4.31      1.31 o 
  -6   8   0        2.50        3.11      1.02 o 
  -5   8   0       53.39       62.54      2.77 o 
  -4   8   0       68.10       62.45      2.19 o 
  -3   8   0       10.73       11.82      1.28 o 
  -2   8   0        5.82        4.09      0.89 o 
  -1   8   0       57.27       45.22      2.43 o 
   0   8   0      146.84      136.06      3.76 o 
   1   8   0       35.68       33.92      1.35 o 
   2   8   0       39.65       40.63      3.08 o 
   3   8   0        2.74        1.96      1.02 o 
   4   8   0       21.77       23.78      2.07 o 
   5   8   0       53.09       64.49     15.96 o 
   6   8   0        1.82        1.20      0.97 o 
   7   8   0        1.02        1.19      1.31 o 
  -6   9   0        9.91       11.66      2.95 o 
  -5   9   0       11.82       11.67      5.50 o 
  -4   9   0       14.98       15.28      2.11 o 
  -3   9   0       41.79       43.76      7.68 o 
  -2   9   0      138.42      135.00      5.63 o 
  -1   9   0      174.14      168.03      6.24 o 
   0   9   0       22.30       21.52      2.27 o 
   1   9   0       18.06       18.90      1.91 o 
   2   9   0      189.75      177.05      8.36 o 
   3   9   0      312.86      307.03      8.79 o 
   4   9   0       66.11       63.66      3.38 o 
   5   9   0        1.25        1.00      1.42 o 
   6   9   0        1.81        2.86      2.89 o 
  -5  10   0       63.17       85.83      6.75 o 
  -4  10   0      169.85      187.12     10.02 o 
  -3  10   0      131.68      126.44      5.94 o 
  -2  10   0       11.63       13.49      2.25 o 
  -1  10   0       42.48       36.45      3.11 o 
   0  10   0      112.63       98.67      5.12 o 
   1  10   0       37.77       38.91      3.08 o 
   2  10   0        3.94        6.04      2.89 o 
   3  10   0       33.42       32.65      5.06 o 
   4  10   0        2.55        5.28      1.51 o 
   5  10   0        1.86        2.77      1.37 o 
  -3  11   0        0.38        1.56      1.44 o 
  -2  11   0       64.17       65.30      4.40 o 
  -1  11   0       86.73       93.71      9.97 o 
   0  11   0       78.65       94.13      5.04 o 
   1  11   0       48.41       49.49      3.68 o 
   2  11   0       82.36       88.37      4.73 o 
   3  11   0        3.13        1.24      1.46 o 
   4  11   0        0.05        0.05      1.33 o 
  -1  12   0       14.76       18.08      4.25 o 
   0  12   0        1.05        2.68      1.67 o 
   1  12   0        2.02        0.33      1.52 o 
   2  12   0       28.96       18.30      3.49 o 
  -1 -12   1       18.03       22.22      2.81 o 
   0 -12   1        2.38        4.15      1.71 o 
  -4 -11   1       87.28       92.87      4.90 o 
  -3 -11   1       32.06       31.51      2.94 o 
  -2 -11   1        2.83        2.83      1.46 o 
  -1 -11   1       17.53       19.12      5.23 o 
   0 -11   1       53.31       50.85      3.69 o 
   1 -11   1       47.34       50.08      3.80 o 
   2 -11   1       45.37       45.83      3.77 o 
   3 -11   1        1.76        3.02      1.67 o 
  -5 -10   1       22.61       24.96      2.26 o 
  -4 -10   1       12.93       14.01      1.96 o 
  -3 -10   1       60.53       58.05      3.47 o 
  -2 -10   1        1.11       -1.04      1.15 o 
  -1 -10   1       43.88       51.30      3.40 o 
   0 -10   1       84.42       84.36      4.35 o 
   1 -10   1        2.11        4.92      1.60 o 
   2 -10   1        7.81        7.25      1.81 o 
   3 -10   1       19.66       19.62      2.61 o 
   4 -10   1       51.21       61.91      4.37 o 
   5 -10   1       78.60       82.12      6.75 o 
  -6  -9   1        4.86        6.07      2.18 o 
  -5  -9   1      399.44      393.23     11.55 o 
  -4  -9   1       67.72       71.34      3.45 o 
  -3  -9   1      254.68      256.63     13.67 o 
  -2  -9   1      483.90      429.67     11.03 o 
  -1  -9   1        1.31        1.78      1.11 o 
   0  -9   1       12.92       10.49      4.08 o 
   1  -9   1       27.01       27.25      2.50 o 
   2  -9   1      114.02      119.89      5.18 o 
   3  -9   1      116.14      116.62      5.29 o 
   4  -9   1        5.21        3.59      1.58 o 
   5  -9   1        8.30        7.99      2.12 o 
   6  -9   1        0.01        1.85      1.58 o 
  -7  -8   1      109.68      117.86      4.36 o 
  -6  -8   1      515.66      531.18     12.87 o 
  -5  -8   1      397.39      385.39     20.26 o 
  -4  -8   1      352.77      334.86      8.64 o 
  -3  -8   1       36.08       34.90      2.08 o 
  -2  -8   1        0.16       -0.37      1.14 o 
  -1  -8   1       21.14       19.58      1.75 o 
   0  -8   1        1.70        0.18      0.56 o 
   1  -8   1       21.94       21.66      2.08 o 
   2  -8   1      127.66      131.86      3.73 o 
   3  -8   1       61.23       60.95      3.58 o 
   4  -8   1       16.49       13.21      2.04 o 
   5  -8   1       41.41       37.67      1.91 o 
   6  -8   1        6.33        5.67      1.16 o 
   7  -8   1       28.98       32.36      2.79 o 
  -8  -7   1       75.16       80.82      4.14 o 
  -7  -7   1        0.67        0.33      0.76 o 
  -6  -7   1       17.02       17.54      3.49 o 
  -5  -7   1       45.67       34.55      1.99 o 
  -4  -7   1        7.88        8.53      0.77 o 
  -3  -7   1       38.11       37.83      2.00 o 
  -2  -7   1      354.96      336.91      5.34 o 
  -1  -7   1      296.20      281.44      4.87 o 
   0  -7   1       76.98       73.85      2.31 o 
   1  -7   1      149.99      138.47      3.28 o 
   2  -7   1       78.54       67.09      2.59 o 
   3  -7   1       27.72       23.65      1.64 o 
   4  -7   1        3.88        1.45      0.92 o 
   5  -7   1       86.59       91.38      2.76 o 
   6  -7   1        9.19       12.70      1.70 o 
   7  -7   1        2.38        3.81      1.21 o 
  -8  -6   1       56.70       62.85      3.59 o 
  -7  -6   1      156.72      164.03      6.10 o 
  -6  -6   1       23.18       19.28      1.63 o 
  -5  -6   1      156.16      163.60      5.45 o 
  -4  -6   1      445.46      428.27     10.38 o 
  -3  -6   1       28.31       33.97      1.86 o 
  -2  -6   1       74.37       69.28      1.39 o 
  -1  -6   1        8.52        6.46      0.45 o 
   0  -6   1       27.06       23.97      1.08 o 
   1  -6   1      142.57      120.62      2.63 o 
   2  -6   1      107.55       93.80      2.32 o 
   3  -6   1      752.35      729.07      9.78 o 
   4  -6   1       23.49       29.27      1.41 o 
   5  -6   1       64.28       64.20      2.26 o 
   6  -6   1      251.72      243.43      6.34 o 
   7  -6   1       94.01       89.69      3.75 o 
   8  -6   1       27.80       26.10      3.51 o 
  -9  -5   1        0.05        0.65      1.09 o 
  -8  -5   1       17.66       14.38      1.96 o 
  -7  -5   1        0.24        0.44      0.76 o 
  -6  -5   1      183.76      180.26      6.10 o 
  -5  -5   1       82.78       84.23      2.39 o 
  -4  -5   1      491.75      492.38      8.38 o 
  -3  -5   1      138.41      131.58      3.58 o 
  -2  -5   1       72.29       66.84      1.76 o 
  -1  -5   1       50.59       53.04      1.18 o 
   0  -5   1       36.90       37.20      1.01 o 
   1  -5   1     1118.11     1165.96     12.78 o 
   2  -5   1      230.07      245.59      3.21 o 
   3  -5   1        3.12        2.65      0.50 o 
   4  -5   1      262.63      269.51      4.47 o 
   5  -5   1       25.75       28.87      2.63 o 
   6  -5   1       42.49       34.08      2.62 o 
   7  -5   1       86.43       79.93      3.44 o 
   8  -5   1       28.69       28.85      2.97 o 
  -9  -4   1       33.43       36.05      3.38 o 
  -8  -4   1        0.02        0.44      0.98 o 
  -7  -4   1       13.48       14.16      1.74 o 
  -6  -4   1      386.63      389.76     12.85 o 
  -5  -4   1       25.94       21.39      1.07 o 
  -4  -4   1      866.66      873.48     10.24 o 
  -3  -4   1        8.01        4.15      0.60 o 
  -2  -4   1       79.87       66.42      1.34 o 
  -1  -4   1      686.71      707.58      7.51 o 
   0  -4   1       37.10       41.78      0.83 o 
   1  -4   1        2.96        1.85      0.32 o 
   2  -4   1      811.20      783.58      7.53 o 
   3  -4   1      272.03      254.27      3.20 o 
   4  -4   1       22.03       14.53      0.79 o 
   5  -4   1      384.05      377.37      5.46 o 
   6  -4   1      142.33      137.77      5.81 o 
   7  -4   1      192.44      190.99      6.10 o 
   8  -4   1       36.18       41.73      3.09 o 
   9  -4   1        2.83        0.76      1.42 o 
  -9  -3   1        0.03       -0.87      1.20 o 
  -8  -3   1      167.15      167.73      7.30 o 
  -7  -3   1       25.14       23.84      2.29 o 
  -6  -3   1      252.62      246.15      5.27 o 
  -5  -3   1      347.38      357.40      5.45 o 
  -4  -3   1        0.68        0.27      0.29 o 
  -3  -3   1       87.41       80.16      1.78 o 
  -2  -3   1      226.67      228.06      5.18 o 
  -1  -3   1      199.49      204.13      2.85 o 
   0  -3   1     1844.76     1880.98     17.95 o 
   1  -3   1     1708.18     1709.67     15.44 o 
   2  -3   1       54.33       59.64      1.08 o 
   3  -3   1     1744.21     1812.46     16.82 o 
   4  -3   1      181.81      170.47      2.72 o 
   5  -3   1       15.09       12.82      0.87 o 
   6  -3   1        4.86        6.95      0.89 o 
   7  -3   1        0.27        0.58      0.70 o 
   8  -3   1       12.02        7.20      1.54 o 
   9  -3   1        4.73        3.05      1.74 o 
  -9  -2   1        1.13       -0.33      1.31 o 
  -8  -2   1       17.67       22.44      2.72 o 
  -7  -2   1      203.93      202.12     11.38 o 
  -6  -2   1       25.20       24.53      1.82 o 
  -5  -2   1      378.10      381.30      6.02 o 
  -4  -2   1      423.90      449.06      5.87 o 
  -3  -2   1        0.21        2.11      0.28 o 
  -2  -2   1     1120.57     1128.32     14.29 o 
  -1  -2   1      857.27      826.56     11.41 o 
   0  -2   1        1.14        0.57      0.17 o 
   1  -2   1     2037.45     2002.16     18.09 o 
   2  -2   1     1696.58     1809.40     15.75 o 
   3  -2   1      186.49      226.25      2.58 o 
   4  -2   1     1646.81     1665.11     15.09 o 
   5  -2   1      296.69      307.69      4.89 o 
   6  -2   1       98.34       85.54      2.60 o 
   7  -2   1       71.42       64.45      3.53 o 
   8  -2   1        9.85       10.60      1.38 o 
   9  -2   1        0.52        0.33      1.63 o 
  -9  -1   1        0.70        1.85      1.74 o 
  -8  -1   1      113.22      110.99      6.10 o 
  -7  -1   1      162.18      164.05      6.00 o 
  -6  -1   1       77.08       74.26      2.86 o 
  -5  -1   1       11.27       14.33      0.97 o 
  -4  -1   1      567.60      575.70      7.34 o 
  -3  -1   1      276.21      268.59      3.49 o 
  -2  -1   1     1464.34     1509.20     15.59 o 
  -1  -1   1     1013.29     1020.63     15.79 o 
   0  -1   1       75.27       74.46      0.98 o 
   1  -1   1      407.15      413.84      4.07 o 
   2  -1   1     1935.20     1922.72     16.59 o 
   3  -1   1        8.22       11.21      0.53 o 
   4  -1   1       11.23       22.38      0.77 o 
   5  -1   1        0.20        0.17      0.36 o 
   6  -1   1       52.31       49.28      2.33 o 
   7  -1   1       19.06       20.88      2.17 o 
   8  -1   1        9.10       10.02      2.40 o 
   9  -1   1       22.44       25.16      3.59 o 
  -9   0   1        4.48        6.32      2.18 o 
  -8   0   1       57.51       58.82      4.47 o 
  -7   0   1       24.75       23.24      3.53 o 
  -6   0   1        1.95        0.84      0.85 o 
  -5   0   1       94.08       84.70      2.73 o 
  -4   0   1      147.72      138.24      2.51 o 
  -3   0   1      141.53      118.15      2.57 o 
  -2   0   1      108.60      106.81      1.51 o 
  -1   0   1     1189.97     1204.81     11.65 o 
   0   0   1     1874.73     1743.50     44.68 o 
   1   0   1      742.55      752.20      7.44 o 
   2   0   1      169.01      175.34      2.08 o 
   3   0   1      396.32      415.18      5.12 o 
   4   0   1       10.79       10.15      0.54 o 
   5   0   1       13.88       11.67      0.83 o 
   6   0   1      267.63      257.95      7.01 o 
   7   0   1       54.65       57.06      3.47 o 
   8   0   1        9.19        5.77      1.96 o 
   9   0   1        7.63        6.32      2.18 o 
  -9   1   1        4.72        5.12      2.18 o 
  -8   1   1       20.98       23.31      3.16 o 
  -7   1   1      522.78      527.92     12.70 o 
  -6   1   1      275.45      273.04      7.45 o 
  -5   1   1      371.59      350.36      4.75 o 
  -4   1   1      246.93      234.52      2.97 o 
  -3   1   1        3.03        3.09      0.31 o 
  -2   1   1     2263.00     2238.60     20.07 o 
  -1   1   1       16.96       18.05      0.59 o 
   0   1   1      202.43      209.12      2.16 o 
   1   1   1      146.02      166.26      2.42 o 
   2   1   1       73.28       82.93      1.34 o 
   3   1   1       15.76       21.36      0.83 o 
   4   1   1      769.50      739.73      9.13 o 
   5   1   1       26.70       27.05      1.15 o 
   6   1   1       18.30       15.89      1.55 o 
   7   1   1        0.02       -0.50      0.80 o 
   8   1   1       14.85       17.75      2.51 o 
   9   1   1       40.17       35.29      3.81 o 
  -9   2   1      100.25      124.06      7.73 o 
  -8   2   1        6.55        5.34      2.07 o 
  -7   2   1        4.39        5.43      1.16 o 
  -6   2   1       35.88       35.34      1.36 o 
  -5   2   1       18.31       18.05      0.86 o 
  -4   2   1      322.91      306.12      3.45 o 
  -3   2   1      115.19      145.62      2.04 o 
  -2   2   1      458.37      445.16      4.46 o 
  -1   2   1      237.35      252.43      2.78 o 
   0   2   1     2732.63     2759.35     24.41 o 
   1   2   1      332.88      346.32      3.75 o 
   2   2   1      511.81      511.66      5.71 o 
   3   2   1       18.08       20.38      0.72 o 
   4   2   1      120.65      124.27      2.53 o 
   5   2   1       23.91       30.93      1.30 o 
   6   2   1        9.31        9.63      1.27 o 
   7   2   1      207.10      198.68      6.54 o 
   8   2   1       55.20       47.49      3.70 o 
   9   2   1       47.36       41.50      3.81 o 
  -9   3   1        0.02       -0.33      1.42 o 
  -8   3   1       40.06       38.83      2.87 o 
  -7   3   1       19.44       17.52      2.23 o 
  -6   3   1       91.64       83.35      2.45 o 
  -5   3   1      189.83      169.74      3.23 o 
  -4   3   1      639.86      661.77      7.17 o 
  -3   3   1      324.72      353.56      4.02 o 
  -2   3   1     1601.24     1736.34     16.26 o 
  -1   3   1      150.63      154.60      2.18 o 
   0   3   1      789.16      794.37      7.72 o 
   1   3   1        0.14        0.26      0.21 o 
   2   3   1        1.39        2.69      0.24 o 
   3   3   1      145.52      146.00      2.08 o 
   4   3   1      176.94      173.94      2.57 o 
   5   3   1      448.36      440.27      6.57 o 
   6   3   1      205.13      209.88      6.12 o 
   7   3   1        4.54        1.42      0.98 o 
   8   3   1      221.79      229.27      9.04 o 
   9   3   1       56.92       54.79      4.25 o 
  -9   4   1        3.74        8.39      2.40 o 
  -8   4   1        1.83       -0.87      0.96 o 
  -7   4   1       16.86       21.54      1.98 o 
  -6   4   1        7.22        7.48      0.99 o 
  -5   4   1        0.41        0.93      0.87 o 
  -4   4   1        0.02        0.69      0.36 o 
  -3   4   1       24.45       29.62      0.94 o 
  -2   4   1     1774.09     1835.84     16.36 o 
  -1   4   1        0.05        0.30      0.21 o 
   0   4   1      760.86      777.02      8.15 o 
   1   4   1      196.10      206.54      2.61 o 
   2   4   1      207.55      236.66      2.76 o 
   3   4   1      557.41      571.19      6.62 o 
   4   4   1      204.52      183.80      2.58 o 
   5   4   1      116.14      117.34      3.07 o 
   6   4   1      120.36      130.60      3.83 o 
   7   4   1       44.27       42.80      3.05 o 
   8   4   1        1.37        0.87      1.09 o 
   9   4   1        5.62        5.12      1.74 o 
  -8   5   1       27.20       24.46      2.84 o 
  -7   5   1        9.61       11.88      1.64 o 
  -6   5   1       50.99       48.84      2.42 o 
  -5   5   1       17.46       18.95      1.36 o 
  -4   5   1      306.69      290.52      5.79 o 
  -3   5   1        0.44       -0.25      0.26 o 
  -2   5   1      347.71      353.67      4.45 o 
  -1   5   1      355.47      354.53      4.56 o 
   0   5   1      158.54      151.14      2.51 o 
   1   5   1      901.38      904.23      9.88 o 
   2   5   1      119.11      114.26      1.71 o 
   3   5   1       26.00       30.74      0.99 o 
   4   5   1       33.09       35.69      1.17 o 
   5   5   1       44.30       38.77      2.51 o 
   6   5   1       14.55       13.83      1.63 o 
   7   5   1      107.82      106.52      4.90 o 
   8   5   1       37.73       44.44      3.27 o 
   9   5   1        0.21       -0.11      1.20 o 
  -8   6   1        2.78        1.46      1.13 o 
  -7   6   1        0.24        0.21      0.86 o 
  -6   6   1       41.67       47.11      2.52 o 
  -5   6   1        3.08        4.72      0.90 o 
  -4   6   1        1.75        3.32      0.68 o 
  -3   6   1       75.20       62.86      1.87 o 
  -2   6   1       15.11       14.93      0.86 o 
  -1   6   1      182.28      161.25      3.13 o 
   0   6   1      339.14      320.83      4.50 o 
   1   6   1       62.93       67.69      1.87 o 
   2   6   1      246.40      242.76      3.42 o 
   3   6   1      106.13      103.82      2.11 o 
   4   6   1       62.88       60.07      2.91 o 
   5   6   1      177.65      171.55      6.43 o 
   6   6   1       78.34       78.20      3.92 o 
   7   6   1       18.54       25.38      2.40 o 
   8   6   1       25.25       27.23      2.61 o 
  -7   7   1        0.35       -0.07      0.93 o 
  -6   7   1       23.03       19.87      4.17 o 
  -5   7   1       36.36       41.27      2.07 o 
  -4   7   1       37.76       32.37      1.60 o 
  -3   7   1       46.27       38.01      1.48 o 
  -2   7   1      655.21      634.65      9.25 o 
  -1   7   1      159.48      156.88      4.15 o 
   0   7   1      264.75      247.28      4.94 o 
   1   7   1      885.56      882.38     12.81 o 
   2   7   1       64.01       70.53      1.58 o 
   3   7   1      330.80      337.90      6.51 o 
   4   7   1        6.74        6.56      1.08 o 
   5   7   1       15.15       16.37      2.51 o 
   6   7   1       51.81       47.64      4.79 o 
   7   7   1       42.91       39.21      2.94 o 
   8   7   1       62.91       71.89      4.14 o 
  -7   8   1       23.37       30.99      2.84 o 
  -6   8   1        0.03       -0.33      0.77 o 
  -5   8   1       88.61       81.70      3.26 o 
  -4   8   1      216.28      228.26      4.44 o 
  -3   8   1        2.99        2.78      0.82 o 
  -2   8   1       27.43       25.29      2.47 o 
  -1   8   1     1199.28     1130.46     18.44 o 
   0   8   1       96.95       93.99      3.16 o 
   1   8   1      262.49      248.82      4.97 o 
   2   8   1       63.95       61.95      2.97 o 
   3   8   1      102.38       97.39      8.60 o 
   4   8   1        2.68        1.94      0.86 o 
   5   8   1        1.37       -0.02      0.98 o 
   6   8   1        1.26        0.91      0.99 o 
   7   8   1      114.39      112.04      4.74 o 
  -6   9   1       38.00       35.50      2.32 o 
  -5   9   1       11.43        9.45      4.90 o 
  -4   9   1       12.80       11.07      2.02 o 
  -3   9   1       27.83       30.08      4.25 o 
  -2   9   1       16.63       16.60      2.22 o 
  -1   9   1        9.31        9.14      1.84 o 
   0   9   1       46.25       42.92      3.08 o 
   1   9   1        0.65        1.23      0.83 o 
   2   9   1       62.12       49.61      3.25 o 
   3   9   1      113.97      112.68      5.55 o 
   4   9   1       24.13       22.98      2.24 o 
   5   9   1       21.72       21.82      6.48 o 
   6   9   1      268.12      289.19      8.76 o 
   7   9   1       90.10      105.43     10.24 o 
  -5  10   1       27.12       24.93      3.24 o 
  -4  10   1       23.21       23.04      2.95 o 
  -3  10   1       36.49       35.48      3.25 o 
  -2  10   1      225.31      222.38      7.95 o 
  -1  10   1       32.62       34.05      3.08 o 
   0  10   1        2.72        1.63      1.39 o 
   1  10   1       19.12       23.11      2.57 o 
   2  10   1        5.50        7.35      1.75 o 
   3  10   1       74.05       72.15      6.54 o 
   4  10   1       63.72       62.33      7.57 o 
   5  10   1        3.98        2.15      1.42 o 
   6  10   1      188.30      198.83      7.04 o 
  -3  11   1        9.36        9.98      2.29 o 
  -2  11   1        0.00       -1.31      1.31 o 
  -1  11   1        2.32        2.02      1.42 o 
   0  11   1       12.05       17.05      2.62 o 
   1  11   1       78.72       71.76      7.95 o 
   2  11   1       14.25       14.27      2.33 o 
   3  11   1        0.05        0.41      1.30 o 
   4  11   1      130.86      134.04     15.19 o 
  -1  12   1        8.33       11.22      3.81 o 
   0  12   1        4.31        5.74      3.54 o 
   1  12   1        0.32        0.63      1.49 o 
   2  12   1        7.32        9.76      2.23 o 
  -4 -11   2        0.03        0.28      1.25 o 
  -3 -11   2      130.33      131.95     10.51 o 
  -2 -11   2        2.66        3.85      1.58 o 
  -1 -11   2       33.73       31.97      3.00 o 
   0 -11   2       13.06        7.30      1.83 o 
   1 -11   2        4.56        4.79      1.81 o 
   2 -11   2        0.07       -0.77      1.16 o 
   3 -11   2       47.36       53.46      4.11 o 
  -5 -10   2       82.89       83.16      2.71 o 
  -4 -10   2        8.21       11.34      2.89 o 
  -3 -10   2       65.04       64.49      3.54 o 
  -2 -10   2       66.42       64.89      3.69 o 
  -1 -10   2      111.26      112.07      4.84 o 
   0 -10   2       78.95       73.78      4.00 o 
   1 -10   2      130.46      135.94      5.62 o 
   2 -10   2        8.38       12.59      2.23 o 
   3 -10   2        0.63        0.48      1.29 o 
   4 -10   2        0.58        0.03      1.28 o 
  -6  -9   2       13.11       13.27      1.91 o 
  -5  -9   2       11.69       12.06      1.40 o 
  -4  -9   2       32.15       30.15      2.12 o 
  -3  -9   2       83.37       85.67      3.66 o 
  -2  -9   2        0.21       -0.81      0.81 o 
  -1  -9   2       43.59       48.53      3.01 o 
   0  -9   2        6.13        2.55      1.20 o 
   1  -9   2        8.04        5.31      1.39 o 
   2  -9   2        3.73        6.87      1.65 o 
   3  -9   2      159.80      167.01      6.40 o 
   4  -9   2       26.76       25.39      2.74 o 
   5  -9   2       37.29       39.61      3.11 o 
   6  -9   2        6.31        9.23      2.35 o 
  -7  -8   2       17.28       18.27      1.96 o 
  -6  -8   2       13.03       12.55      2.45 o 
  -5  -8   2       42.74       45.96      5.77 o 
  -4  -8   2       16.26       18.12      2.45 o 
  -3  -8   2      224.15      215.11      5.34 o 
  -2  -8   2        8.68        7.69      1.20 o 
  -1  -8   2      200.14      186.40      5.18 o 
   0  -8   2       21.95       28.29      1.67 o 
   1  -8   2      210.74      200.67      5.24 o 
   2  -8   2        6.07        5.91      1.13 o 
   3  -8   2        0.86        0.87      0.96 o 
   4  -8   2       15.71       15.54      2.35 o 
   5  -8   2       89.20       91.19      5.21 o 
   6  -8   2       42.71       44.85      2.44 o 
  -8  -7   2        2.09        3.05      1.20 o 
  -7  -7   2        9.72        9.69      1.31 o 
  -6  -7   2       13.36       14.55      3.65 o 
  -5  -7   2        6.70        8.93      2.94 o 
  -4  -7   2       57.99       57.30      3.75 o 
  -3  -7   2       15.17       15.82      3.54 o 
  -2  -7   2      168.05      174.26      3.20 o 
  -1  -7   2      278.54      262.62      5.33 o 
   0  -7   2       33.58       31.00      1.39 o 
   1  -7   2       24.78       23.63      1.31 o 
   2  -7   2       51.02       49.09      2.25 o 
   3  -7   2       10.58       15.90      1.60 o 
   4  -7   2       16.39       17.41      1.08 o 
   5  -7   2      137.54      141.86      3.91 o 
   6  -7   2        3.38        3.71      1.87 o 
   7  -7   2        7.48        5.64      1.33 o 
  -8  -6   2       45.51       51.19      3.27 o 
  -7  -6   2        0.12       -0.54      0.65 o 
  -6  -6   2       73.74       65.35      2.83 o 
  -5  -6   2      366.19      364.73      7.15 o 
  -4  -6   2       82.12       83.56      4.22 o 
  -3  -6   2       19.64       16.88      1.95 o 
  -2  -6   2       49.85       48.51      1.36 o 
  -1  -6   2      116.98      110.78      2.86 o 
   0  -6   2        6.79        7.71      1.19 o 
   1  -6   2       92.62       80.42      2.17 o 
   2  -6   2      543.60      536.30      8.39 o 
   3  -6   2      928.67      900.77     11.67 o 
   4  -6   2       21.03       22.47      1.62 o 
   5  -6   2       33.55       38.17      1.74 o 
   6  -6   2      159.82      160.11      4.82 o 
   7  -6   2       32.68       39.45      3.62 o 
   8  -6   2       24.40       26.80      3.62 o 
  -8  -5   2       31.96       32.35      2.72 o 
  -7  -5   2      179.82      169.80      6.32 o 
  -6  -5   2       19.45       22.36      1.45 o 
  -5  -5   2       91.81       90.95      2.03 o 
  -4  -5   2      408.60      419.74     10.24 o 
  -3  -5   2       11.41       10.11      1.82 o 
  -2  -5   2       44.47       50.06      1.47 o 
  -1  -5   2      259.67      289.88      3.71 o 
   0  -5   2     1062.92     1111.52     11.84 o 
   1  -5   2      751.65      753.41      8.67 o 
   2  -5   2       13.25        7.94      1.06 o 
   3  -5   2      238.74      252.80      3.85 o 
   4  -5   2      210.49      215.28      3.83 o 
   5  -5   2       15.25       20.18      1.30 o 
   6  -5   2       15.31       16.60      1.60 o 
   7  -5   2       25.86       28.66      2.17 o 
   8  -5   2       13.43        6.77      1.71 o 
  -9  -4   2       12.10       13.94      2.40 o 
  -8  -4   2       65.16       66.22      4.03 o 
  -7  -4   2       12.13       13.29      1.63 o 
  -6  -4   2      481.03      490.34     10.18 o 
  -5  -4   2       35.68       35.29      1.61 o 
  -4  -4   2      179.36      173.92      2.91 o 
  -3  -4   2        2.71        2.30      0.68 o 
  -2  -4   2       73.09       60.28      2.05 o 
  -1  -4   2       24.43       17.71      0.54 o 
   0  -4   2       75.72       93.81      1.45 o 
   1  -4   2      192.29      217.80      2.92 o 
   2  -4   2      139.38      145.75      2.00 o 
   3  -4   2        6.58        3.27      0.41 o 
   4  -4   2      111.13      115.63      3.11 o 
   5  -4   2      542.30      511.89      8.61 o 
   6  -4   2       21.44       19.98      1.51 o 
   7  -4   2       24.80       17.54      1.73 o 
   8  -4   2       14.21       18.73      2.22 o 
   9  -4   2       55.78       52.50      4.68 o 
  -9  -3   2        1.97        0.65      1.42 o 
  -8  -3   2       89.54       77.44      4.57 o 
  -7  -3   2       79.08       71.53      5.01 o 
  -6  -3   2       27.96       25.65      1.85 o 
  -5  -3   2       37.87       32.04      3.87 o 
  -4  -3   2      372.53      350.93      4.71 o 
  -3  -3   2      257.25      243.77      4.44 o 
  -2  -3   2      714.78      767.47     13.07 o 
  -1  -3   2        5.43        5.49      0.48 o 
   0  -3   2      131.25      131.42      1.72 o 
   1  -3   2        1.92        3.51      0.34 o 
   2  -3   2      846.34      925.82      9.12 o 
   3  -3   2     1202.22     1182.53     10.97 o 
   4  -3   2      162.84      180.76      2.62 o 
   5  -3   2       21.04       19.63      0.92 o 
   6  -3   2      144.68      134.76      2.83 o 
   7  -3   2       33.77       32.88      1.88 o 
   8  -3   2       13.32       12.98      1.88 o 
   9  -3   2        0.03        0.87      1.52 o 
  -9  -2   2        6.49        9.91      2.40 o 
  -8  -2   2       35.05       30.72      3.05 o 
  -7  -2   2       31.66       28.86      2.72 o 
  -6  -2   2      121.05      126.56      3.65 o 
  -5  -2   2        4.55        4.55      0.66 o 
  -4  -2   2     1906.07     1903.43     27.94 o 
  -3  -2   2        3.16        4.28      0.33 o 
  -2  -2   2        4.14        3.30      0.36 o 
  -1  -2   2       86.20       74.38      1.19 o 
   0  -2   2     1664.73     1680.49     16.38 o 
   1  -2   2      792.82      774.38      7.72 o 
   2  -2   2      423.62      454.20      4.27 o 
   3  -2   2       73.19       83.16      1.43 o 
   4  -2   2      530.41      518.49      5.52 o 
   5  -2   2      102.80      105.17      2.13 o 
   6  -2   2       56.03       57.54      3.45 o 
   7  -2   2       98.21      100.29      3.03 o 
   8  -2   2        0.27        1.26      0.79 o 
   9  -2   2       29.76       37.60      2.46 o 
  -9  -1   2        8.45        7.52      2.29 o 
  -8  -1   2      115.95      134.41      6.86 o 
  -7  -1   2       45.00       47.48      3.38 o 
  -6  -1   2     1150.96     1080.90     21.03 o 
  -5  -1   2      151.45      156.43      3.30 o 
  -4  -1   2      102.11      115.27      2.46 o 
  -3  -1   2     1119.24     1151.58     13.07 o 
  -2  -1   2      874.64      875.08     10.41 o 
  -1  -1   2     2028.56     2009.40     24.98 o 
   0  -1   2        4.31        7.60      0.24 o 
   1  -1   2     2559.90     2474.45     23.68 o 
   2  -1   2     1157.17     1171.65     10.41 o 
   3  -1   2       29.76       30.46      0.80 o 
   4  -1   2        7.04       10.83      0.64 o 
   5  -1   2      106.54       91.28      2.04 o 
   6  -1   2      116.22      114.47      2.70 o 
   7  -1   2       16.00       16.18      1.64 o 
   8  -1   2       72.65       73.85      5.23 o 
   9  -1   2       36.57       33.44      4.14 o 
  -9   0   2        6.57        9.91      2.51 o 
  -8   0   2      130.15      140.83      7.19 o 
  -7   0   2      166.19      158.58      9.58 o 
  -6   0   2       85.06       84.85      3.93 o 
  -5   0   2       59.31       57.78      1.66 o 
  -4   0   2       70.40       65.09      1.58 o 
  -3   0   2      224.30      192.44      2.83 o 
  -2   0   2      491.67      502.65      5.41 o 
  -1   0   2     1347.21     1319.72     13.53 o 
   0   0   2     1405.56     1432.98     11.87 o 
   1   0   2     2920.46     2947.66     47.83 o 
   2   0   2      180.32      197.44      2.34 o 
   3   0   2      617.43      605.35      6.60 o 
   4   0   2        1.05        4.63      0.43 o 
   5   0   2       17.47       21.90      0.85 o 
   6   0   2      352.45      356.35      6.41 o 
   7   0   2        2.94        2.98      1.19 o 
   8   0   2      201.95      202.59      8.93 o 
   9   0   2       39.84       36.05      3.92 o 
  -9   1   2        2.20        3.16      1.96 o 
  -8   1   2        1.32        2.94      1.74 o 
  -7   1   2       26.94       26.08      3.84 o 
  -6   1   2        7.28        8.26      1.09 o 
  -5   1   2        6.10        5.38      0.68 o 
  -4   1   2      553.21      562.21      6.19 o 
  -3   1   2      116.92      116.19      1.54 o 
  -2   1   2      110.04      106.83      1.85 o 
  -1   1   2       58.73       57.76      0.92 o 
   0   1   2     1140.05     1264.76     10.45 o 
   1   1   2    12590.35    10269.08    118.04 o 
   2   1   2     2717.34     2830.04     28.42 o 
   3   1   2       62.53       68.28      1.43 o 
   4   1   2     1287.63     1299.67     15.13 o 
   5   1   2       32.91       37.37      2.04 o 
   6   1   2        6.64        4.61      1.00 o 
   7   1   2       86.21       83.64      5.39 o 
   8   1   2      674.55      689.13     21.78 o 
   9   1   2       80.07       78.75      5.34 o 
  -9   2   2        1.06        2.40      2.18 o 
  -8   2   2       21.60       21.24      3.27 o 
  -7   2   2       42.32       40.33      2.45 o 
  -6   2   2      402.69      401.83      8.33 o 
  -5   2   2        4.05        2.42      0.54 o 
  -4   2   2       51.83       48.49      1.22 o 
  -3   2   2        3.25        2.39      0.33 o 
  -2   2   2      132.11      126.72      1.75 o 
  -1   2   2     2849.53     2795.08     23.82 o 
   0   2   2      924.07      983.79      9.77 o 
   1   2   2     2104.91     2278.86     18.61 o 
   2   2   2     6617.12     6563.20     75.59 o 
   3   2   2      595.05      655.83      7.50 o 
   4   2   2      196.28      203.21      3.24 o 
   5   2   2        0.30        0.04      0.44 o 
   6   2   2      155.43      138.98      6.32 o 
   7   2   2       71.08       74.37      3.66 o 
   8   2   2        9.48       10.13      2.07 o 
   9   2   2        0.10       -0.33      1.31 o 
  -9   3   2        2.19        1.20      2.07 o 
  -8   3   2       62.52       61.57      3.50 o 
  -7   3   2        0.81        0.85      0.68 o 
  -6   3   2       11.06       10.22      1.03 o 
  -5   3   2       85.10       76.43      2.05 o 
  -4   3   2      274.12      283.04      3.83 o 
  -3   3   2      415.47      421.75      4.66 o 
  -2   3   2        2.16        2.68      0.33 o 
  -1   3   2        1.36        2.06      0.33 o 
   0   3   2      416.69      400.66      4.16 o 
   1   3   2     1436.82     1521.42     14.99 o 
   2   3   2     1688.78     1740.49     19.73 o 
   3   3   2        4.50        5.09      0.42 o 
   4   3   2      184.07      192.70      3.52 o 
   5   3   2        5.69        7.02      0.92 o 
   6   3   2      465.47      443.54     11.05 o 
   7   3   2       21.62       22.44      2.40 o 
   8   3   2       53.34       57.51      4.03 o 
   9   3   2        7.85        8.82      2.07 o 
  -8   4   2        6.20        8.89      1.81 o 
  -7   4   2        5.13        3.25      0.85 o 
  -6   4   2        0.05        0.11      0.58 o 
  -5   4   2        1.63        0.59      0.48 o 
  -4   4   2       31.77       33.57      1.32 o 
  -3   4   2        3.81        5.08      0.49 o 
  -2   4   2      325.36      331.53      3.67 o 
  -1   4   2      369.48      455.42      4.75 o 
   0   4   2      999.31     1033.49     10.20 o 
   1   4   2       26.02       34.23      0.93 o 
   2   4   2     1068.75     1143.94     12.22 o 
   3   4   2        3.57        0.40      0.30 o 
   4   4   2      879.41      856.18      9.47 o 
   5   4   2        1.32        1.96      0.71 o 
   6   4   2       90.28       76.68      3.28 o 
   7   4   2       37.24       32.57      2.72 o 
   8   4   2        0.41       -0.44      1.09 o 
   9   4   2       15.94       19.71      2.72 o 
  -8   5   2        6.44        8.39      1.88 o 
  -7   5   2       46.96       45.49      3.17 o 
  -6   5   2      170.25      156.39      4.51 o 
  -5   5   2       78.32       74.25      2.56 o 
  -4   5   2       94.80       92.98      2.39 o 
  -3   5   2      181.54      175.15      3.12 o 
  -2   5   2        0.29        3.18      0.43 o 
  -1   5   2      101.20      110.86      1.82 o 
   0   5   2      122.04      130.17      2.54 o 
   1   5   2       27.80       32.72      1.07 o 
   2   5   2     1875.47     1900.98     18.64 o 
   3   5   2       45.65       43.04      1.01 o 
   4   5   2       34.86       38.85      1.27 o 
   5   5   2       39.42       32.45      1.61 o 
   6   5   2        0.16        0.07      0.63 o 
   7   5   2      172.16      180.15      7.19 o 
   8   5   2       46.25       40.74      3.38 o 
   9   5   2       11.63       12.63      2.18 o 
  -8   6   2       50.58       58.61      3.25 o 
  -7   6   2       18.66       22.02      2.06 o 
  -6   6   2      117.36      117.37      4.38 o 
  -5   6   2       59.96       52.73      3.35 o 
  -4   6   2       12.58        9.23      0.97 o 
  -3   6   2        0.03       -0.32      0.34 o 
  -2   6   2       33.06       38.73      1.29 o 
  -1   6   2       69.52       62.32      1.89 o 
   0   6   2     1425.60     1405.71     15.52 o 
   1   6   2       99.58       98.67      2.29 o 
   2   6   2      118.46      130.75      2.58 o 
   3   6   2       97.07      104.50      2.72 o 
   4   6   2       38.85       40.31      3.54 o 
   5   6   2      500.51      455.72     14.27 o 
   6   6   2       35.42       43.13      2.94 o 
   7   6   2       17.43       18.63      2.18 o 
   8   6   2        4.62        4.47      1.42 o 
  -7   7   2       27.03       28.76      2.37 o 
  -6   7   2       20.84       22.25      3.07 o 
  -5   7   2       18.95       25.22      1.73 o 
  -4   7   2       16.47       17.74      1.20 o 
  -3   7   2       93.02       87.86      2.31 o 
  -2   7   2      407.29      374.52      6.85 o 
  -1   7   2       31.06       24.35      1.49 o 
   0   7   2      112.74      110.68      3.34 o 
   1   7   2       90.08       86.36      2.39 o 
   2   7   2       30.79       36.06      1.46 o 
   3   7   2       68.95       54.59      2.32 o 
   4   7   2       12.87       22.07      2.11 o 
   5   7   2       18.72       15.58      1.82 o 
   6   7   2        0.96        0.72      0.95 o 
   7   7   2        3.06        2.61      1.31 o 
   8   7   2      112.72      130.92      6.10 o 
  -6   8   2        0.33        1.90      1.02 o 
  -5   8   2       13.28       12.69      1.51 o 
  -4   8   2      162.24      164.10      3.68 o 
  -3   8   2       10.85       10.89      0.91 o 
  -2   8   2        0.51        0.88      0.78 o 
  -1   8   2       85.28       84.74      3.81 o 
   0   8   2       15.67       12.68      1.41 o 
   1   8   2      373.33      355.10      7.29 o 
   2   8   2      162.01      177.96      4.55 o 
   3   8   2      142.65      117.38      4.83 o 
   4   8   2       23.46       28.49      3.54 o 
   5   8   2       34.96       34.07      2.59 o 
   6   8   2        6.48        8.46      1.54 o 
   7   8   2        7.83        6.40      2.23 o 
  -6   9   2       95.67      109.46      5.66 o 
  -5   9   2       24.52       28.22      2.62 o 
  -4   9   2       51.06       54.56      4.85 o 
  -3   9   2       32.05       28.86      4.19 o 
  -2   9   2        1.27        0.63      1.11 o 
  -1   9   2       39.94       41.93      4.52 o 
   0   9   2       27.25       22.92      2.46 o 
   1   9   2       74.24       61.68      3.33 o 
   2   9   2        7.52        6.77      1.20 o 
   3   9   2       17.72       16.75      2.09 o 
   4   9   2        0.44        0.06      0.83 o 
   5   9   2       37.26       31.48      2.66 o 
   6   9   2       12.18       13.90      2.03 o 
   7   9   2       66.99       81.36      9.04 o 
  -5  10   2        0.75       -0.58      1.36 o 
  -4  10   2        1.31        2.41      1.36 o 
  -3  10   2        4.19        5.90      1.87 o 
  -2  10   2       16.41       14.34      2.38 o 
  -1  10   2      399.60      359.96     10.86 o 
   0  10   2       56.78       56.90      3.89 o 
   1  10   2       15.80       17.48      2.39 o 
   2  10   2        0.52        0.87      1.23 o 
   3  10   2       77.16       68.09      9.91 o 
   4  10   2       83.66       90.72      3.61 o 
   5  10   2       34.47       39.03      3.17 o 
   6  10   2      123.49      134.83      5.85 o 
  -3  11   2      170.45      189.70      8.02 o 
  -2  11   2       30.71       33.11      3.37 o 
  -1  11   2        6.69        3.66      1.81 o 
   0  11   2        1.23        1.17      1.49 o 
   1  11   2       53.05       50.51      7.30 o 
   2  11   2        5.95        6.07      2.01 o 
   3  11   2        0.02        0.01      1.38 o 
   4  11   2      206.47      226.92     10.10 o 
   0  12   2       20.70       24.01      3.15 o 
   1  12   2       63.88       81.16      5.07 o 
   2  12   2       32.01       34.89      3.55 o 
  -3 -11   3       53.34       52.76      6.54 o 
  -2 -11   3        8.25        8.86      2.72 o 
  -1 -11   3       11.50       10.04      1.95 o 
   0 -11   3        5.02        5.69      1.96 o 
   1 -11   3        8.98       13.24      2.28 o 
   2 -11   3       68.93       68.99      4.31 o 
   3 -11   3       40.11       46.51      6.21 o 
  -5 -10   3       61.88       70.47      7.19 o 
  -4 -10   3        4.37        3.88      1.91 o 
  -3 -10   3       86.04       97.75      4.19 o 
  -2 -10   3        0.01        0.27      1.04 o 
  -1 -10   3       11.88       11.26      1.85 o 
   0 -10   3       56.65       59.82      8.11 o 
   1 -10   3       76.78       79.62      4.18 o 
   2 -10   3        9.52       11.04      2.09 o 
   3 -10   3       24.50       19.94      3.70 o 
   4 -10   3       25.31       23.09      2.92 o 
  -6  -9   3        0.01        1.52      2.07 o 
  -5  -9   3      157.16      175.14     11.00 o 
  -4  -9   3        8.64        8.46      1.25 o 
  -3  -9   3        1.41        0.59      0.89 o 
  -2  -9   3        3.36        1.28      0.99 o 
  -1  -9   3        0.90       -1.09      1.09 o 
   0  -9   3       20.08       21.83      2.15 o 
   1  -9   3       58.54       44.94      3.00 o 
   2  -9   3      190.09      182.84      6.56 o 
   3  -9   3       67.79       72.95      4.11 o 
   4  -9   3       33.03       35.76      5.17 o 
   5  -9   3       37.90       34.71      3.43 o 
  -7  -8   3       48.81       48.33      6.43 o 
  -6  -8   3        1.27        3.38      2.61 o 
  -5  -8   3       22.67       12.85      3.49 o 
  -4  -8   3        1.54        3.05      2.07 o 
  -3  -8   3        4.25        5.20      0.97 o 
  -2  -8   3      103.80      105.41      3.92 o 
  -1  -8   3      770.60      737.78     16.17 o 
   0  -8   3      101.64      115.18      7.33 o 
   1  -8   3       60.02       64.17      2.27 o 
   2  -8   3       41.84       45.84      3.49 o 
   3  -8   3      102.11      100.51     11.76 o 
   4  -8   3        0.94        1.20      1.29 o 
   5  -8   3      149.96      160.48      5.62 o 
   6  -8   3       98.87      113.82      4.31 o 
  -7  -7   3        6.55        6.12      2.78 o 
  -6  -7   3        0.38        0.14      0.60 o 
  -5  -7   3      164.02      167.08     10.24 o 
  -4  -7   3      205.27      214.97      7.74 o 
  -3  -7   3      839.05      821.51     20.03 o 
  -2  -7   3      810.92      789.03     11.87 o 
  -1  -7   3      130.26      125.24      3.67 o 
   0  -7   3       20.16       19.13      1.29 o 
   1  -7   3       46.32       44.31      1.93 o 
   2  -7   3      152.93      166.92      4.64 o 
   3  -7   3      216.15      238.51      6.18 o 
   4  -7   3      231.98      235.06      5.65 o 
   5  -7   3       59.21       61.31      2.33 o 
   6  -7   3        4.21        3.20      1.05 o 
   7  -7   3        9.00        7.79      1.43 o 
  -8  -6   3       14.54       15.47      1.96 o 
  -7  -6   3       58.48       59.03      3.05 o 
  -6  -6   3        7.25        8.82      0.98 o 
  -5  -6   3      186.51      180.85     10.67 o 
  -4  -6   3     1257.61     1225.77     27.95 o 
  -3  -6   3       12.40       12.02      1.77 o 
  -2  -6   3       24.07       21.83      1.80 o 
  -1  -6   3      212.76      199.15      3.23 o 
   0  -6   3        0.16       -0.11      0.39 o 
   1  -6   3       79.61       77.59      2.23 o 
   2  -6   3       44.01       37.70      1.63 o 
   3  -6   3       26.84       37.42      1.85 o 
   4  -6   3        3.92        4.33      0.68 o 
   5  -6   3        2.22        1.71      0.65 o 
   6  -6   3        5.47        7.45      1.37 o 
   7  -6   3       70.36       70.95      3.32 o 
   8  -6   3        2.32        0.36      1.61 o 
  -8  -5   3       18.64       19.61      2.29 o 
  -7  -5   3       89.16       84.74      4.03 o 
  -6  -5   3       62.34       59.58      2.83 o 
  -5  -5   3      182.85      172.06      3.19 o 
  -4  -5   3       80.36       87.79      3.81 o 
  -3  -5   3      479.98      469.54      9.87 o 
  -2  -5   3       74.58       77.07      3.14 o 
  -1  -5   3       12.37       10.21      0.51 o 
   0  -5   3      880.97      878.63      9.56 o 
   1  -5   3      575.47      586.57      7.48 o 
   2  -5   3      141.02      128.55      2.65 o 
   3  -5   3       35.89       29.66      1.51 o 
   4  -5   3        0.86       -0.25      0.41 o 
   5  -5   3        0.18        0.98      0.54 o 
   6  -5   3        9.82       13.13      1.47 o 
   7  -5   3      239.63      231.92      6.35 o 
   8  -5   3        1.61        1.13      1.26 o 
  -9  -4   3        7.13        4.57      1.74 o 
  -8  -4   3       24.00       19.06      2.40 o 
  -7  -4   3       29.15       30.50      2.40 o 
  -6  -4   3      366.27      355.09      7.82 o 
  -5  -4   3      526.95      514.17      9.01 o 
  -4  -4   3      335.42      325.84      5.62 o 
  -3  -4   3      288.32      304.26      5.53 o 
  -2  -4   3      310.35      286.79      5.00 o 
  -1  -4   3        4.70        1.33      0.24 o 
   0  -4   3       63.20       47.88      1.00 o 
   1  -4   3        7.65        4.98      0.47 o 
   2  -4   3       37.12       33.38      0.84 o 
   3  -4   3       69.87       79.09      1.63 o 
   4  -4   3      186.74      184.84      4.30 o 
   5  -4   3      451.16      431.32      6.45 o 
   6  -4   3        3.59        6.81      2.12 o 
   7  -4   3       20.09       22.40      2.24 o 
   8  -4   3        0.66        0.57      1.16 o 
  -9  -3   3       13.80       12.96      2.51 o 
  -8  -3   3       16.40       21.02      2.51 o 
  -7  -3   3       12.35       10.24      1.63 o 
  -6  -3   3      245.18      230.67      7.11 o 
  -5  -3   3      289.33      289.13      8.26 o 
  -4  -3   3      242.15      246.92      3.61 o 
  -3  -3   3      412.55      402.80      6.86 o 
  -2  -3   3     2134.39     2251.20     28.20 o 
  -1  -3   3       82.60       83.57      1.39 o 
   0  -3   3      287.19      334.21      3.61 o 
   1  -3   3      158.85      185.35      2.91 o 
   2  -3   3      770.22      822.36      7.78 o 
   3  -3   3      894.65      906.22      8.70 o 
   4  -3   3       36.97       43.74      1.10 o 
   5  -3   3       20.69       24.30      1.00 o 
   6  -3   3        8.76       16.22      1.05 o 
   7  -3   3       57.23       58.96      2.64 o 
   8  -3   3       36.57       34.97      2.21 o 
   9  -3   3       75.73       70.47      5.45 o 
  -9  -2   3        4.38        6.10      2.07 o 
  -8  -2   3       23.37       26.47      2.94 o 
  -7  -2   3      192.99      181.54      6.73 o 
  -6  -2   3       42.25       45.15      2.10 o 
  -5  -2   3      505.77      452.40      9.48 o 
  -4  -2   3      273.62      264.78      3.89 o 
  -3  -2   3      403.67      491.71      5.70 o 
  -2  -2   3       72.34       89.16      1.39 o 
  -1  -2   3      518.77      600.56      5.42 o 
   0  -2   3     1334.25     1332.98     12.58 o 
   1  -2   3     1341.71     1331.42     12.14 o 
   2  -2   3        0.76        0.53      0.21 o 
   3  -2   3      709.16      752.66      7.78 o 
   4  -2   3        0.79       -0.28      0.28 o 
   5  -2   3       33.03       29.98      1.17 o 
   6  -2   3       61.95       60.65      2.20 o 
   7  -2   3       24.74       27.87      1.80 o 
   8  -2   3      192.16      186.36      9.19 o 
   9  -2   3       33.80       31.59      2.73 o 
  -9  -1   3       24.36       23.85      3.38 o 
  -8  -1   3       18.28       16.77      2.51 o 
  -7  -1   3       77.04       73.64      7.13 o 
  -6  -1   3        0.04       -0.08      0.84 o 
  -5  -1   3       39.42       42.69      5.19 o 
  -4  -1   3      189.90      178.35      3.06 o 
  -3  -1   3     1432.48     1587.45     18.40 o 
  -2  -1   3     1804.66     1871.95     18.00 o 
  -1  -1   3      804.72      777.29      9.21 o 
   0  -1   3      904.56      945.68      8.21 o 
   1  -1   3     1110.81     1160.98     10.40 o 
   2  -1   3      672.77      696.54      6.54 o 
   3  -1   3      251.05      257.59      3.45 o 
   4  -1   3      317.09      313.98      3.92 o 
   5  -1   3      319.28      325.90      4.69 o 
   6  -1   3        6.91        5.21      0.81 o 
   7  -1   3        9.12        9.59      1.70 o 
   8  -1   3        4.67        5.98      1.85 o 
   9  -1   3       30.32       34.85      4.14 o 
  -9   0   3       13.42        9.37      2.61 o 
  -8   0   3       39.13       50.54      4.36 o 
  -7   0   3       28.55       25.92      2.94 o 
  -6   0   3      311.95      287.33      7.85 o 
  -5   0   3       18.03       20.25      1.49 o 
  -4   0   3      466.05      498.63      9.45 o 
  -3   0   3      122.58      119.35      2.38 o 
  -2   0   3      119.48      115.40      1.77 o 
  -1   0   3      250.01      244.35      2.41 o 
   0   0   3       92.64      116.70      1.87 o 
   1   0   3        6.66       10.53      0.43 o 
   2   0   3      155.35      166.66      2.13 o 
   3   0   3      582.54      561.94      5.90 o 
   4   0   3       73.89       77.78      1.51 o 
   5   0   3       16.88       16.61      0.90 o 
   6   0   3      312.61      302.58      5.30 o 
   7   0   3      145.93      138.74      4.74 o 
   8   0   3        2.27        1.63      1.52 o 
   9   0   3       13.22       14.49      2.83 o 
  -9   1   3        2.41        3.59      2.29 o 
  -8   1   3       52.49       50.43      4.57 o 
  -7   1   3        0.75       -0.44      1.20 o 
  -6   1   3       49.96       51.83      3.10 o 
  -5   1   3       20.42       20.29      1.49 o 
  -4   1   3       26.93       24.05      1.36 o 
  -3   1   3      322.58      338.88      3.86 o 
  -2   1   3       43.79       51.03      0.89 o 
  -1   1   3        2.08        1.73      0.21 o 
   0   1   3      348.12      386.57      3.68 o 
   1   1   3     5955.90     5761.79     63.51 o 
   2   1   3      150.45      173.78      2.37 o 
   3   1   3        0.88        0.03      0.20 o 
   4   1   3      676.69      650.97      7.28 o 
   5   1   3        0.93        1.45      0.47 o 
   6   1   3       15.35       15.45      1.74 o 
   7   1   3        2.17        0.36      0.88 o 
   8   1   3        4.20        3.81      1.74 o 
   9   1   3      104.53      110.88      6.54 o 
  -9   2   3        5.92        4.47      2.40 o 
  -8   2   3       13.12       12.31      2.83 o 
  -7   2   3       62.74       66.44      4.90 o 
  -6   2   3      855.28      800.82     12.44 o 
  -5   2   3      684.82      673.79      9.29 o 
  -4   2   3       49.59       48.09      1.21 o 
  -3   2   3        0.88        1.13      0.28 o 
  -2   2   3        2.79        2.37      0.29 o 
  -1   2   3      963.69      920.44      8.16 o 
   0   2   3      466.09      488.21      4.55 o 
   1   2   3     4322.03     4679.83     39.69 o 
   2   2   3     3213.68     3286.49     34.81 o 
   3   2   3      146.40      159.30      3.28 o 
   4   2   3      228.29      213.36      4.36 o 
   5   2   3       30.84       33.43      1.19 o 
   6   2   3        5.60        4.03      1.80 o 
   7   2   3      154.66      154.30      5.72 o 
   8   2   3        0.95        2.29      1.42 o 
   9   2   3        1.48        0.98      1.52 o 
  -9   3   3       15.50       14.70      3.38 o 
  -8   3   3      204.27      233.85     11.00 o 
  -7   3   3        0.11        0.51      0.75 o 
  -6   3   3       68.01       74.85      2.37 o 
  -5   3   3      172.76      167.32      3.48 o 
  -4   3   3        4.19        4.32      0.53 o 
  -3   3   3      808.39      772.30      8.19 o 
  -2   3   3       51.18       62.07      1.19 o 
  -1   3   3      477.17      538.20      5.42 o 
   0   3   3      209.03      206.22      2.85 o 
   1   3   3      108.32      118.30      1.73 o 
   2   3   3        2.97        5.96      0.54 o 
   3   3   3        3.53        6.93      1.68 o 
   4   3   3        3.20        2.96      0.67 o 
   5   3   3       40.79       35.10      3.83 o 
   6   3   3       48.81       49.17      3.59 o 
   7   3   3        0.28        0.33      0.98 o 
   8   3   3      163.53      173.07      7.62 o 
   9   3   3       46.27       49.67      4.25 o 
  -8   4   3        2.48        3.51      1.44 o 
  -7   4   3        0.10       -0.20      0.90 o 
  -6   4   3       31.39       28.78      2.00 o 
  -5   4   3      512.36      481.85      7.70 o 
  -4   4   3        4.77        3.17      0.50 o 
  -3   4   3       24.03       26.49      0.94 o 
  -2   4   3        2.85        5.04      0.45 o 
  -1   4   3        5.68        8.68      0.51 o 
   0   4   3      133.36      139.84      1.95 o 
   1   4   3       59.29       59.05      1.46 o 
   2   4   3       68.42       66.38      1.37 o 
   3   4   3      243.14      256.16      4.22 o 
   4   4   3      556.68      549.58      8.66 o 
   5   4   3       79.57       75.35      3.33 o 
   6   4   3      637.26      600.67     14.39 o 
   7   4   3        0.02        0.11      0.98 o 
   8   4   3        1.70        1.74      1.20 o 
   9   4   3      165.84      180.15      8.28 o 
  -8   5   3        0.68        1.97      1.17 o 
  -7   5   3       94.65      101.31      5.04 o 
  -6   5   3        0.70        2.02      0.81 o 
  -5   5   3       11.83        9.52      1.21 o 
  -4   5   3       31.93       29.00      1.65 o 
  -3   5   3      294.23      280.40      4.11 o 
  -2   5   3      173.22      177.29      2.83 o 
  -1   5   3      302.14      318.17      4.59 o 
   0   5   3      177.37      182.29      3.10 o 
   1   5   3       67.06       66.49      1.65 o 
   2   5   3      200.08      197.15      3.08 o 
   3   5   3       10.25        9.70      0.66 o 
   4   5   3      209.20      185.99      7.10 o 
   5   5   3       15.97       13.43      1.84 o 
   6   5   3        1.64        3.62      1.96 o 
   7   5   3      141.43      146.82      6.54 o 
   8   5   3        9.78        9.69      1.96 o 
   9   5   3        0.10        0.33      1.20 o 
  -8   6   3       17.23       20.29      2.50 o 
  -7   6   3        2.47        2.10      1.03 o 
  -6   6   3        1.12        2.46      0.97 o 
  -5   6   3      153.70      147.49      6.00 o 
  -4   6   3        2.96        1.10      0.54 o 
  -3   6   3      177.09      169.68      3.21 o 
  -2   6   3       19.65       15.83      0.99 o 
  -1   6   3       14.26       15.38      0.81 o 
   0   6   3      485.54      468.54      6.74 o 
   1   6   3       43.65       38.80      1.44 o 
   2   6   3      287.95      289.75      5.17 o 
   3   6   3        1.18        3.04      0.53 o 
   4   6   3        1.09        0.21      0.60 o 
   5   6   3      185.58      180.95      4.63 o 
   6   6   3      114.53      114.04      3.93 o 
   7   6   3        0.55        0.65      1.09 o 
   8   6   3       21.74       20.80      2.51 o 
  -7   7   3       92.44      108.65     10.67 o 
  -6   7   3        9.00       10.96      2.33 o 
  -5   7   3       41.06       47.85      2.55 o 
  -4   7   3        0.06        0.94      0.58 o 
  -3   7   3        6.11        2.78      0.68 o 
  -2   7   3      376.59      355.52      6.28 o 
  -1   7   3       25.35       19.77      1.42 o 
   0   7   3      166.30      160.43      4.25 o 
   1   7   3       13.23       12.45      1.16 o 
   2   7   3      224.90      229.76      4.29 o 
   3   7   3       14.91       15.21      1.15 o 
   4   7   3        0.03       -0.22      0.55 o 
   5   7   3        0.56       -0.49      0.91 o 
   6   7   3       25.82       23.16      2.33 o 
   7   7   3       26.43       28.97      2.94 o 
   8   7   3        2.48        2.29      1.42 o 
  -6   8   3        2.67        1.18      0.97 o 
  -5   8   3        3.06        1.28      0.93 o 
  -4   8   3       17.42       20.03      1.45 o 
  -3   8   3        1.11        1.09      0.60 o 
  -2   8   3       48.84       49.71      2.47 o 
  -1   8   3      245.74      244.75      5.99 o 
   0   8   3      216.62      219.52      5.45 o 
   1   8   3        6.14        5.51      1.14 o 
   2   8   3      204.82      199.65      5.60 o 
   3   8   3      281.84      287.01      9.81 o 
   4   8   3      117.74      114.82      4.99 o 
   5   8   3       12.14       13.84      1.98 o 
   6   8   3        4.85        3.73      1.34 o 
   7   8   3      142.87      149.19      6.37 o 
  -5   9   3       16.37       14.63      2.09 o 
  -4   9   3       70.96       71.70      2.88 o 
  -3   9   3      254.31      251.71      7.37 o 
  -2   9   3        2.10        2.56      1.37 o 
  -1   9   3       52.31       46.53      6.86 o 
   0   9   3      629.64      641.29     15.94 o 
   1   9   3      153.85      155.65      5.36 o 
   2   9   3       20.01       22.07      2.72 o 
   3   9   3       54.92       53.58      4.08 o 
   4   9   3        6.06        4.64      1.53 o 
   5   9   3       32.53       36.61      6.04 o 
   6   9   3        8.03        4.08      1.69 o 
  -4  10   3        0.06        0.06      1.34 o 
  -3  10   3        0.10        0.36      2.40 o 
  -2  10   3       68.55       67.00      4.34 o 
  -1  10   3        2.54        2.97      1.42 o 
   0  10   3       10.36        9.72      2.89 o 
   1  10   3       28.11       23.96      2.81 o 
   2  10   3       10.41       10.03      2.14 o 
   3  10   3      142.92      139.07      5.94 o 
   4  10   3       35.06       31.58      3.00 o 
   5  10   3       33.02       25.39      3.21 o 
  -3  11   3       39.76       37.54      3.79 o 
  -2  11   3       24.50       30.55      5.66 o 
  -1  11   3       39.95       33.09      3.40 o 
   0  11   3        1.69        0.75      1.49 o 
   1  11   3       44.63       39.23      5.39 o 
   2  11   3       17.37       19.09      4.19 o 
   3  11   3        1.03       -0.05      1.31 o 
   4  11   3       41.47       32.99      3.26 o 
   0  12   3       34.52       34.17      7.08 o 
   1  12   3        0.01        2.89      1.88 o 
  -3 -11   4       29.87       32.78      3.38 o 
  -2 -11   4        6.76       14.16      2.83 o 
  -1 -11   4       37.87       46.94      4.68 o 
   0 -11   4        1.23        0.22      2.18 o 
   1 -11   4        3.18        5.88      1.83 o 
   2 -11   4        0.58        0.96      1.45 o 
  -4 -10   4       53.64       60.56      3.49 o 
  -3 -10   4      140.46      140.50      6.21 o 
  -2 -10   4       13.11       11.50      1.81 o 
  -1 -10   4        1.78        0.69      1.15 o 
   0 -10   4        0.50       -0.91      0.91 o 
   1 -10   4      120.87      113.81      6.32 o 
   2 -10   4        4.67        2.77      1.45 o 
   3 -10   4       29.10       35.37      5.06 o 
   4 -10   4        0.04       -0.44      2.07 o 
  -4  -9   4        3.30        1.63      1.96 o 
  -3  -9   4        2.38        2.86      1.58 o 
  -2  -9   4        6.05        6.03      1.31 o 
  -1  -9   4      156.33      155.47      5.39 o 
   0  -9   4        1.60        0.25      1.03 o 
   1  -9   4       31.07       30.15      2.53 o 
   2  -9   4       14.79       20.11      2.30 o 
   3  -9   4       69.93       71.19      4.06 o 
   4  -9   4       10.08       13.40      2.27 o 
   5  -9   4       42.54       52.56      4.08 o 
  -5  -8   4        1.22        0.87      1.85 o 
  -4  -8   4        6.34        3.81      2.07 o 
  -3  -8   4      167.90      159.92     11.33 o 
  -2  -8   4       21.01       21.73      1.73 o 
  -1  -8   4      241.65      227.94      7.13 o 
   0  -8   4       28.66       26.94      1.50 o 
   1  -8   4      152.04      148.89      7.80 o 
   2  -8   4       28.97       31.56      2.51 o 
   3  -8   4       45.80       56.82      8.39 o 
   4  -8   4       14.39       17.32      2.26 o 
   5  -8   4        2.08        1.43      1.21 o 
   6  -8   4        2.26        3.33      1.79 o 
  -7  -7   4       46.74       47.85      2.44 o 
  -6  -7   4        5.67        5.50      1.47 o 
  -5  -7   4       79.34       78.42      6.86 o 
  -4  -7   4      131.85      133.10      8.17 o 
  -3  -7   4      270.30      267.23      8.68 o 
  -2  -7   4      106.20      105.63      3.13 o 
  -1  -7   4       68.77       65.64      2.58 o 
   0  -7   4        4.80        4.56      0.57 o 
   1  -7   4       55.67       58.85      2.46 o 
   2  -7   4       63.79       58.16      2.90 o 
   3  -7   4        0.04        0.50      0.86 o 
   4  -7   4       85.02       82.92      3.11 o 
   5  -7   4      245.00      254.56      5.42 o 
   6  -7   4       13.05       12.65      2.24 o 
   7  -7   4       46.89       50.54      2.80 o 
  -8  -6   4        8.48        7.73      1.52 o 
  -7  -6   4        2.32        2.40      0.98 o 
  -6  -6   4        9.58       10.02      1.09 o 
  -5  -6   4        0.36        0.24      1.07 o 
  -4  -6   4      400.80      396.48     13.89 o 
  -3  -6   4      276.85      286.59      8.76 o 
  -2  -6   4       78.94       81.57      1.87 o 
  -1  -6   4      334.80      348.78      5.87 o 
   0  -6   4      168.05      171.33      3.32 o 
   1  -6   4      160.92      163.71      3.54 o 
   2  -6   4       44.73       43.06      1.91 o 
   3  -6   4        8.34       11.37      1.10 o 
   4  -6   4       85.26       76.77      3.80 o 
   5  -6   4       33.38       35.86      1.68 o 
   6  -6   4       18.21       22.33      3.80 o 
   7  -6   4        5.28        3.69      1.36 o 
  -8  -5   4        8.77       13.51      2.07 o 
  -7  -5   4       93.66      101.51      4.57 o 
  -6  -5   4       24.75       20.37      1.63 o 
  -5  -5   4       55.82       51.91      2.50 o 
  -4  -5   4       42.46       43.50      4.22 o 
  -3  -5   4       22.17       26.00      1.78 o 
  -2  -5   4        4.00        3.87      0.33 o 
  -1  -5   4      147.45      154.60      2.57 o 
   0  -5   4      365.80      349.43      4.57 o 
   1  -5   4       24.98       21.47      1.12 o 
   2  -5   4      285.74      254.74      4.18 o 
   3  -5   4      861.68      814.02     10.58 o 
   4  -5   4      737.62      713.10      9.78 o 
   5  -5   4        0.02       -0.48      0.49 o 
   6  -5   4       22.04       25.77      1.89 o 
   7  -5   4      203.83      204.97     11.04 o 
   8  -5   4        8.51        7.92      1.75 o 
  -8  -4   4       20.19       21.57      2.51 o 
  -7  -4   4        9.35       10.35      1.63 o 
  -6  -4   4       47.82       51.01      2.27 o 
  -5  -4   4       14.69       14.87      1.10 o 
  -4  -4   4      399.18      397.20      5.35 o 
  -3  -4   4      591.86      621.80     10.95 o 
  -2  -4   4       99.64       99.82      1.71 o 
  -1  -4   4       11.12        9.17      0.61 o 
   0  -4   4     1158.39     1169.81     11.25 o 
   1  -4   4      684.97      718.21      8.21 o 
   2  -4   4      290.00      312.46      3.68 o 
   3  -4   4      219.63      208.39      3.31 o 
   4  -4   4      180.38      178.07      3.30 o 
   5  -4   4      442.47      435.78      6.81 o 
   6  -4   4        9.38        7.37      2.23 o 
   7  -4   4        5.64        4.96      1.63 o 
   8  -4   4        8.70        7.36      1.75 o 
  -9  -3   4        1.06        0.33      1.31 o 
  -8  -3   4        2.11        2.51      1.31 o 
  -7  -3   4       27.77       30.50      2.72 o 
  -6  -3   4      115.55      107.43      4.36 o 
  -5  -3   4      270.57      278.80      6.62 o 
  -4  -3   4      110.36      113.72      2.02 o 
  -3  -3   4        2.99        2.48      0.33 o 
  -2  -3   4      543.00      530.74      6.61 o 
  -1  -3   4       32.65       26.41      0.60 o 
   0  -3   4       18.63       14.14      0.65 o 
   1  -3   4       10.10       14.83      0.64 o 
   2  -3   4      313.50      325.72      3.85 o 
   3  -3   4      294.60      295.77      3.54 o 
   4  -3   4       10.45       10.03      0.64 o 
   5  -3   4       17.94       13.10      0.82 o 
   6  -3   4       15.68       14.70      1.25 o 
   7  -3   4        4.80        6.33      1.30 o 
   8  -3   4        7.67        7.19      1.77 o 
   9  -3   4        3.38        3.81      2.07 o 
  -9  -2   4       36.53       37.79      3.92 o 
  -8  -2   4        7.36        8.17      1.96 o 
  -7  -2   4      141.64      145.95      6.54 o 
  -6  -2   4       86.12       87.82      4.18 o 
  -5  -2   4        2.27        1.64      0.61 o 
  -4  -2   4      576.07      541.25      7.39 o 
  -3  -2   4        0.03        0.70      0.26 o 
  -2  -2   4      917.13      906.29      9.74 o 
  -1  -2   4      395.84      421.66      4.09 o 
   0  -2   4      207.30      206.34      2.29 o 
   1  -2   4       79.64       76.88      1.12 o 
   2  -2   4      386.87      399.96      4.60 o 
   3  -2   4       23.84       21.71      0.76 o 
   4  -2   4       63.67       74.67      1.52 o 
   5  -2   4       89.29       84.63      2.69 o 
   6  -2   4       43.54       40.94      1.87 o 
   7  -2   4       78.60       83.83      3.80 o 
   8  -2   4        9.25        7.87      1.65 o 
   9  -2   4        0.30        1.03      1.11 o 
  -9  -1   4       23.33       19.28      3.16 o 
  -8  -1   4        1.78        2.40      1.52 o 
  -7  -1   4        5.46       -0.11      1.09 o 
  -6  -1   4       79.39       77.25      3.59 o 
  -5  -1   4       21.83       21.72      2.95 o 
  -4  -1   4      570.58      571.57      9.02 o 
  -3  -1   4      197.29      205.79      3.04 o 
  -2  -1   4       62.13       90.66      1.58 o 
  -1  -1   4        6.40        4.18      0.47 o 
   0  -1   4      735.76      735.73      7.50 o 
   1  -1   4      530.79      577.16      6.01 o 
   2  -1   4      181.92      196.08      2.55 o 
   3  -1   4      288.38      289.38      3.58 o 
   4  -1   4      332.13      337.47      4.21 o 
   5  -1   4      532.66      524.47      7.53 o 
   6  -1   4        0.01       -0.18      0.69 o 
   7  -1   4       37.68       35.70      1.94 o 
   8  -1   4       24.34       25.88      2.39 o 
   9  -1   4        2.72        2.72      1.96 o 
  -9   0   4        0.02        0.65      1.74 o 
  -8   0   4        7.77        6.32      2.07 o 
  -7   0   4       63.63       62.85      4.47 o 
  -6   0   4      365.24      340.61      9.14 o 
  -5   0   4      452.38      441.72     10.47 o 
  -4   0   4       19.38       22.44      0.88 o 
  -3   0   4      236.18      253.85      3.29 o 
  -2   0   4     3897.97     4048.23     38.81 o 
  -1   0   4       36.32       40.67      0.61 o 
   0   0   4      640.09      660.16      5.75 o 
   1   0   4       56.32       56.57      0.99 o 
   2   0   4      688.95      716.27      6.93 o 
   3   0   4       62.68       51.76      1.14 o 
   4   0   4      121.80      127.64      2.09 o 
   5   0   4       97.76      102.80      2.21 o 
   6   0   4      281.59      278.27      5.65 o 
   7   0   4       55.96       54.41      3.61 o 
   8   0   4      113.82      117.74      6.64 o 
   9   0   4       73.06       85.39      5.88 o 
  -9   1   4       38.69       42.15      4.68 o 
  -8   1   4       48.95       59.14      5.01 o 
  -7   1   4       63.37       68.29      4.90 o 
  -6   1   4      191.59      193.88      6.43 o 
  -5   1   4      129.61      123.31      5.82 o 
  -4   1   4     1091.28     1047.50     12.59 o 
  -3   1   4     1009.33     1067.45     10.34 o 
  -2   1   4      189.64      177.67      2.46 o 
  -1   1   4      329.69      337.50      4.06 o 
   0   1   4      269.06      292.68      3.04 o 
   1   1   4       16.08       26.46      0.72 o 
   2   1   4        9.13       10.62      0.51 o 
   3   1   4      177.65      194.07      2.42 o 
   4   1   4       19.04       15.59      0.85 o 
   5   1   4        0.29        0.62      0.38 o 
   6   1   4       43.61       38.15      2.23 o 
   7   1   4      157.76      159.84      6.15 o 
   8   1   4       29.93       29.95      3.27 o 
   9   1   4       27.32       20.69      3.16 o 
  -9   2   4        4.58        1.52      1.96 o 
  -8   2   4        4.95        2.29      1.85 o 
  -7   2   4        3.73        2.94      1.63 o 
  -6   2   4       91.09       92.14      2.98 o 
  -5   2   4      101.80       99.34      2.55 o 
  -4   2   4      266.75      266.13      3.91 o 
  -3   2   4        4.61        6.79      0.48 o 
  -2   2   4       70.88       70.33      1.69 o 
  -1   2   4      558.92      559.66      5.39 o 
   0   2   4      187.84      205.03      2.50 o 
   1   2   4        0.06        0.64      0.26 o 
   2   2   4       74.91       90.45      1.40 o 
   3   2   4      117.32      130.92      3.94 o 
   4   2   4      178.13      164.26      5.42 o 
   5   2   4      389.70      402.88      8.76 o 
   6   2   4       24.84       20.08      2.01 o 
   7   2   4        2.76        2.40      1.42 o 
   8   2   4      166.75      180.80      8.17 o 
   9   2   4      162.95      167.30      8.39 o 
  -8   3   4       32.51       32.46      4.14 o 
  -7   3   4        6.73        6.78      1.49 o 
  -6   3   4        6.66        7.04      0.96 o 
  -5   3   4        1.58        2.18      0.62 o 
  -4   3   4      262.25      251.66      3.72 o 
  -3   3   4      130.29      119.69      3.27 o 
  -2   3   4       71.02       62.19      1.36 o 
  -1   3   4      165.93      180.99      2.31 o 
   0   3   4        4.77        5.31      0.41 o 
   1   3   4       85.29      101.13      1.46 o 
   2   3   4     1272.05     1342.66     12.64 o 
   3   3   4     1192.97     1183.67     19.50 o 
   4   3   4       41.90       40.23      1.86 o 
   5   3   4        0.30        1.80      0.92 o 
   6   3   4       85.28       84.42      3.88 o 
   7   3   4       37.56       37.90      3.27 o 
   8   3   4        0.10        0.76      1.31 o 
   9   3   4       19.29       19.93      2.94 o 
  -8   4   4        9.49       13.03      2.06 o 
  -7   4   4        0.94        0.21      0.69 o 
  -6   4   4       57.00       58.83      2.55 o 
  -5   4   4        2.76        2.04      0.68 o 
  -4   4   4      144.78      135.78      2.95 o 
  -3   4   4       25.95       31.06      1.08 o 
  -2   4   4      189.70      205.21      3.57 o 
  -1   4   4       62.00       60.21      1.31 o 
   0   4   4      144.17      149.82      2.34 o 
   1   4   4      723.74      727.22      6.96 o 
   2   4   4        0.22        0.09      0.36 o 
   3   4   4        0.06       -0.26      0.53 o 
   4   4   4       53.40       52.36      2.12 o 
   5   4   4       66.98       53.84      4.47 o 
   6   4   4       68.43       78.66      3.76 o 
   7   4   4      116.56      117.31      5.77 o 
   8   4   4        7.98        8.06      1.96 o 
   9   4   4        8.51        9.15      2.29 o 
  -8   5   4        4.50       10.19      3.38 o 
  -7   5   4        0.22       -0.03      1.12 o 
  -6   5   4        9.98        9.06      1.32 o 
  -5   5   4        3.07        3.73      0.87 o 
  -4   5   4      110.40      101.61      2.64 o 
  -3   5   4      272.87      265.68      4.07 o 
  -2   5   4      219.45      217.04      4.46 o 
  -1   5   4     1154.64     1198.86     12.77 o 
   0   5   4      338.49      340.87      4.64 o 
   1   5   4      240.14      253.47      4.89 o 
   2   5   4       26.60       29.12      1.07 o 
   3   5   4       94.98       92.28      2.05 o 
   4   5   4      327.83      339.89      9.38 o 
   5   5   4       69.23       57.24      3.08 o 
   6   5   4        0.87        1.96      1.31 o 
   7   5   4      162.93      145.19      6.75 o 
   8   5   4       56.46       59.03      4.25 o 
   9   5   4       63.20       55.88      4.47 o 
  -7   6   4       29.75       28.88      3.86 o 
  -6   6   4        9.56        9.43      1.42 o 
  -5   6   4       56.20       48.07      3.47 o 
  -4   6   4       12.34       11.01      1.09 o 
  -3   6   4      151.26      162.06      3.52 o 
  -2   6   4      111.08       96.94      2.46 o 
  -1   6   4        0.23        0.17      0.40 o 
   0   6   4      243.27      242.64      4.74 o 
   1   6   4      283.35      290.22      4.86 o 
   2   6   4      132.28      127.66      2.66 o 
   3   6   4      122.45      105.02      3.39 o 
   4   6   4       33.01       32.08      2.12 o 
   5   6   4       66.53       51.18      2.65 o 
   6   6   4        8.69        4.36      1.52 o 
   7   6   4       30.42       24.40      2.72 o 
   8   6   4       10.21       13.40      2.29 o 
  -7   7   4       12.68       14.15      1.89 o 
  -6   7   4        5.22        4.14      1.36 o 
  -5   7   4      248.65      235.76      6.37 o 
  -4   7   4      150.57      136.39      3.91 o 
  -3   7   4        6.97        6.30      0.89 o 
  -2   7   4       91.13       84.33      2.39 o 
  -1   7   4       40.46       40.65      1.98 o 
   0   7   4        6.54        4.08      0.86 o 
   1   7   4      428.66      398.79      9.40 o 
   2   7   4       34.89       34.95      2.17 o 
   3   7   4       39.08       34.43      2.25 o 
   4   7   4       73.23       83.35      3.42 o 
   5   7   4       24.16       18.29      2.14 o 
   6   7   4      100.68       91.39      4.54 o 
   7   7   4       22.94       21.64      5.45 o 
   8   7   4       51.23       60.34      4.47 o 
  -6   8   4       13.27       12.88      2.28 o 
  -5   8   4       28.44       29.87      2.20 o 
  -4   8   4        6.97        7.13      1.27 o 
  -3   8   4       26.86       26.21      1.54 o 
  -2   8   4       22.11       20.91      2.17 o 
  -1   8   4      366.70      356.07     11.82 o 
   0   8   4        7.39        9.78      1.38 o 
   1   8   4       38.07       44.25      2.40 o 
   2   8   4       84.19       85.90      3.54 o 
   3   8   4        2.51        0.43      0.80 o 
   4   8   4       16.48       12.16      2.01 o 
   5   8   4       13.09        7.85      1.65 o 
   6   8   4       14.60       21.36      2.45 o 
   7   8   4       38.92       41.31      5.39 o 
  -5   9   4        5.16        3.61      1.20 o 
  -4   9   4      101.99      107.88      3.99 o 
  -3   9   4      207.81      215.04      7.23 o 
  -2   9   4        1.12        1.71      1.91 o 
  -1   9   4       20.99       17.54      3.81 o 
   0   9   4       54.14       51.32      3.61 o 
   1   9   4       63.71       57.06      3.81 o 
   2   9   4       30.73       29.98      2.88 o 
   3   9   4       28.63       34.64      2.40 o 
   4   9   4        2.72        0.87      1.26 o 
   5   9   4       31.04       28.85      2.82 o 
   6   9   4        4.21        0.31      2.94 o 
  -4  10   4        0.08        1.25      1.38 o 
  -3  10   4       14.07        9.90      2.22 o 
  -2  10   4        7.04        5.74      1.79 o 
  -1  10   4        0.15       -1.03      1.03 o 
   0  10   4       33.16       37.18      3.39 o 
   1  10   4       16.48       13.39      2.31 o 
   2  10   4       81.29       81.28      8.55 o 
   3  10   4       76.67       73.03      3.59 o 
   4  10   4       22.87       23.11      2.80 o 
   5  10   4       74.73       87.50      4.87 o 
  -3  11   4        3.68        4.52      2.07 o 
  -2  11   4        5.10        7.14      2.07 o 
  -1  11   4       16.03       16.70      2.74 o 
   0  11   4       41.17       39.50      5.55 o 
   1  11   4       23.59       21.24      2.93 o 
   2  11   4        2.90       -0.10      2.34 o 
   3  11   4       24.64       31.50      2.67 o 
   4  11   4        8.22        7.47      2.15 o 
  -2 -11   5        4.03        3.59      2.07 o 
  -1 -11   5        8.62        3.27      2.29 o 
   0 -11   5       16.73        9.48      3.16 o 
   1 -11   5        6.07        2.94      2.83 o 
  -4 -10   5       42.39       43.24      2.94 o 
  -3 -10   5       19.25       21.67      2.51 o 
  -2 -10   5        6.15        7.08      1.96 o 
  -1 -10   5        2.62        2.40      1.85 o 
   0 -10   5        1.73       -0.65      1.63 o 
   1 -10   5      167.84      176.77      9.37 o 
   2 -10   5        3.38       -0.98      2.29 o 
   3 -10   5       53.24       54.46      6.21 o 
  -3  -9   5       11.31       10.46      1.63 o 
  -2  -9   5        5.59        4.68      1.63 o 
  -1  -9   5      141.50      112.62      5.99 o 
   0  -9   5       15.86       13.14      1.77 o 
   1  -9   5      155.27      152.85      5.65 o 
   2  -9   5        0.03        1.00      1.25 o 
   3  -9   5        0.87        0.67      1.25 o 
   4  -9   5        3.17        1.86      1.63 o 
   5  -9   5       48.86       58.79     11.38 o 
  -3  -8   5       74.71       70.36      3.27 o 
  -2  -8   5       18.48       17.41      3.38 o 
  -1  -8   5       40.02       48.84      2.61 o 
   0  -8   5       67.86       51.45      3.83 o 
   1  -8   5       96.29       89.54      3.88 o 
   2  -8   5       11.51       13.04      3.76 o 
   3  -8   5      341.22      360.95     10.07 o 
   4  -8   5      117.09      117.58      9.09 o 
   5  -8   5       35.58       36.14      2.87 o 
   6  -8   5        1.00        2.79      1.85 o 
  -7  -7   5        0.03        0.22      0.76 o 
  -6  -7   5        0.99        0.76      0.65 o 
  -4  -7   5        0.51       -0.87      1.42 o 
  -3  -7   5       49.99       50.05      2.04 o 
  -2  -7   5       13.15       15.34      1.80 o 
  -1  -7   5       21.95       17.13      5.17 o 
   0  -7   5      130.22      112.19      2.73 o 
   1  -7   5      243.95      252.15      5.82 o 
   2  -7   5       32.38       34.64      2.02 o 
   3  -7   5      122.02      113.10      4.65 o 
   4  -7   5       25.15       23.38      4.41 o 
   5  -7   5        0.77        0.44      1.03 o 
   6  -7   5      157.81      169.35      4.83 o 
   7  -7   5      134.85      148.22      5.57 o 
  -7  -6   5        6.55        8.50      1.42 o 
  -6  -6   5       25.74       24.07      1.85 o 
  -5  -6   5       64.28       67.17      5.61 o 
  -4  -6   5        0.19        0.44      1.42 o 
  -3  -6   5       83.86       82.52      2.37 o 
  -2  -6   5        6.99        6.86      0.61 o 
  -1  -6   5      610.20      602.27     11.21 o 
   0  -6   5      359.21      348.59      5.85 o 
   1  -6   5      387.68      383.66      9.85 o 
   2  -6   5       62.30       66.31      2.39 o 
   3  -6   5       19.34       20.34      1.48 o 
   4  -6   5      301.46      318.25      5.52 o 
   5  -6   5      173.83      174.15      3.94 o 
   6  -6   5        0.06       -0.68      0.68 o 
   7  -6   5        8.69        8.39      1.47 o 
  -8  -5   5       95.39       95.30      5.12 o 
  -7  -5   5        7.54        8.71      1.52 o 
  -6  -5   5       38.21       43.13      2.51 o 
  -5  -5   5       37.76       33.66      1.96 o 
  -4  -5   5        9.52       10.37      1.32 o 
  -3  -5   5      231.23      220.37      3.81 o 
  -2  -5   5      147.97      149.66      2.67 o 
  -1  -5   5      179.47      188.31      3.49 o 
   0  -5   5      132.15      144.28      2.71 o 
   1  -5   5        0.49        0.57      0.44 o 
   2  -5   5       37.28       40.40      1.59 o 
   3  -5   5      162.77      156.02      2.95 o 
   4  -5   5       16.68       16.46      1.31 o 
   5  -5   5       53.75       52.18      2.02 o 
   6  -5   5       26.25       31.83      2.07 o 
   7  -5   5       68.34       69.76      3.85 o 
   8  -5   5       11.10        9.23      2.78 o 
  -8  -4   5       22.00       25.27      2.83 o 
  -7  -4   5        2.42        0.98      1.09 o 
  -6  -4   5        1.01        2.40      0.98 o 
  -5  -4   5      112.77      104.85      3.33 o 
  -4  -4   5      110.45      115.63      2.85 o 
  -3  -4   5      552.42      575.49      7.14 o 
  -2  -4   5        3.54        4.50      0.42 o 
  -1  -4   5      123.42      139.17      2.03 o 
   0  -4   5      320.05      315.57      3.97 o 
   1  -4   5      728.09      730.99      8.96 o 
   2  -4   5      115.63      106.63      3.21 o 
   3  -4   5      377.88      381.10      5.42 o 
   4  -4   5      376.63      373.17      5.85 o 
   5  -4   5      161.73      156.51      4.62 o 
   6  -4   5        0.61        0.06      1.25 o 
   7  -4   5        2.84        2.57      1.27 o 
   8  -4   5        2.24        1.24      1.27 o 
  -8  -3   5       19.17       15.68      2.51 o 
  -7  -3   5       16.48       13.18      1.96 o 
  -6  -3   5      239.47      208.91      7.73 o 
  -5  -3   5      551.69      506.54     20.59 o 
  -4  -3   5       43.49       35.73      1.58 o 
  -3  -3   5       57.45       65.76      1.54 o 
  -2  -3   5      605.18      572.69      6.73 o 
  -1  -3   5      114.20       93.18      1.46 o 
   0  -3   5        0.95        0.01      0.18 o 
   1  -3   5       17.23       12.52      0.62 o 
   2  -3   5     1056.37     1103.33     10.61 o 
   3  -3   5       58.17       55.03      1.38 o 
   4  -3   5      151.00      170.00      2.90 o 
   5  -3   5        8.59        9.27      0.93 o 
   6  -3   5       59.36       58.67      2.47 o 
   7  -3   5        8.71        7.90      1.25 o 
   8  -3   5       17.80       20.37      2.67 o 
   9  -3   5       33.17       33.51      2.96 o 
  -8  -2   5       29.07       36.05      3.49 o 
  -7  -2   5       34.00       34.31      3.16 o 
  -6  -2   5       14.17       10.65      1.55 o 
  -5  -2   5      176.41      154.09      3.88 o 
  -4  -2   5      199.72      188.07      7.53 o 
  -3  -2   5       98.76      102.27      1.75 o 
  -2  -2   5      142.77      137.12      3.12 o 
  -1  -2   5     1713.42     1807.39     16.16 o 
   0  -2   5       23.34       20.58      0.55 o 
   1  -2   5      200.51      236.01      2.64 o 
   2  -2   5      361.96      419.90      4.32 o 
   3  -2   5      557.27      559.54      6.21 o 
   4  -2   5      167.32      167.78      2.70 o 
   5  -2   5       34.47       32.49      1.39 o 
   6  -2   5      183.25      182.35      4.56 o 
   7  -2   5       44.71       40.57      3.45 o 
   8  -2   5        3.14        3.92      1.39 o 
   9  -2   5       13.13       11.87      2.83 o 
  -9  -1   5       96.18      116.32      6.97 o 
  -8  -1   5        2.45        2.51      1.63 o 
  -7  -1   5        6.40        7.62      1.96 o 
  -6  -1   5       41.43       35.49      2.70 o 
  -5  -1   5        1.44        0.92      0.79 o 
  -4  -1   5      133.41      129.94      2.81 o 
  -3  -1   5     1026.65     1069.50     17.08 o 
  -2  -1   5     1104.60     1202.92     13.88 o 
  -1  -1   5      142.52      154.38      3.35 o 
   0  -1   5      158.37      159.82      2.06 o 
   1  -1   5      590.65      622.77      6.59 o 
   2  -1   5      130.45      122.60      1.85 o 
   3  -1   5      237.38      241.44      3.22 o 
   4  -1   5       93.60       82.19      1.98 o 
   5  -1   5       14.44       13.61      0.93 o 
   6  -1   5       18.78       19.59      1.91 o 
   7  -1   5       42.08       39.08      2.07 o 
   8  -1   5        0.41        0.11      1.00 o 
   9  -1   5      106.94       96.61      6.86 o 
  -9   0   5       24.94       31.48      3.92 o 
  -8   0   5        1.10        1.96      1.63 o 
  -7   0   5       15.63       16.77      2.51 o 
  -6   0   5      215.70      201.29     13.72 o 
  -5   0   5      105.63      109.36      4.27 o 
  -4   0   5      347.79      354.79      5.22 o 
  -3   0   5      101.08       90.94      1.99 o 
  -2   0   5       11.09       21.56      0.73 o 
  -1   0   5        1.78        0.63      0.27 o 
   0   0   5      690.49      698.51      6.19 o 
   1   0   5      228.62      230.84      3.88 o 
   2   0   5      188.84      221.16      3.47 o 
   3   0   5      452.70      450.76      4.92 o 
   4   0   5      255.76      252.60      3.41 o 
   5   0   5      137.31      146.73      3.32 o 
   6   0   5       22.51       24.27      3.25 o 
   7   0   5       61.74       63.33      2.53 o 
   8   0   5       19.83       19.38      3.59 o 
   9   0   5        9.34        9.26      2.72 o 
  -8   1   5       49.39       51.41      4.68 o 
  -7   1   5       24.94       29.52      3.27 o 
  -6   1   5       14.81       17.25      7.95 o 
  -5   1   5        6.82        6.28      1.37 o 
  -4   1   5       10.17       13.91      0.79 o 
  -3   1   5      193.99      188.98      2.81 o 
  -2   1   5      195.18      170.03      2.21 o 
  -1   1   5      351.98      375.75      4.49 o 
   0   1   5      128.54      124.22      1.76 o 
   1   1   5     1930.43     2031.85     17.27 o 
   2   1   5      297.00      303.93      3.73 o 
   3   1   5        9.69       16.55      0.74 o 
   4   1   5       67.67       66.88      1.35 o 
   5   1   5        0.22        0.40      0.54 o 
   6   1   5       74.84       76.63      5.41 o 
   7   1   5      136.82      138.26     11.82 o 
   8   1   5       42.43       38.23      3.70 o 
   9   1   5        6.70        7.08      2.29 o 
  -8   2   5        6.24        0.87      1.85 o 
  -7   2   5        1.73        1.52      1.42 o 
  -6   2   5        0.12       -0.15      0.78 o 
  -5   2   5        0.08        0.17      0.80 o 
  -4   2   5       24.80       27.41      1.09 o 
  -3   2   5      180.21      181.91      2.51 o 
  -2   2   5        0.00        0.37      0.23 o 
  -1   2   5      296.26      308.30      3.58 o 
   0   2   5      373.44      402.32      4.17 o 
   1   2   5       11.71        7.60      0.51 o 
   2   2   5     1782.76     1892.40     16.29 o 
   3   2   5      511.10      526.57      7.09 o 
   4   2   5       56.83       48.06      1.46 o 
   5   2   5      730.25      704.74     13.92 o 
   6   2   5       19.12       16.97      1.94 o 
   7   2   5        4.98        8.71      1.96 o 
   8   2   5       24.95       28.43      3.27 o 
   9   2   5       71.71       74.39      5.45 o 
  -8   3   5        5.78        3.81      1.96 o 
  -7   3   5        0.29        0.18      1.42 o 
  -6   3   5       30.46       30.22      1.89 o 
  -5   3   5      171.00      159.62      4.58 o 
  -4   3   5      748.17      724.95      8.88 o 
  -3   3   5      122.35      127.16      2.27 o 
  -2   3   5      124.89      120.85      2.11 o 
  -1   3   5       13.00       11.22      0.56 o 
   0   3   5      689.77      749.05      7.45 o 
   1   3   5      549.07      598.47      5.83 o 
   2   3   5     2191.18     2251.66     22.50 o 
   3   3   5     4619.69     4572.28     51.84 o 
   4   3   5       19.68       22.94      2.91 o 
   5   3   5       29.46       31.65      2.44 o 
   6   3   5        0.79        0.87      0.97 o 
   7   3   5        0.76        1.42      1.20 o 
   8   3   5       21.28       24.18      3.05 o 
   9   3   5       12.15        8.60      2.29 o 
  -8   4   5        2.91        3.38      1.85 o 
  -7   4   5       82.15       87.77      5.28 o 
  -6   4   5        8.95        8.32      1.05 o 
  -5   4   5      712.09      658.49     10.27 o 
  -4   4   5      358.93      335.97      5.71 o 
  -3   4   5       88.08       88.83      2.21 o 
  -2   4   5      306.74      311.28      4.05 o 
  -1   4   5      136.19      161.72      3.30 o 
   0   4   5      191.82      195.75      2.58 o 
   1   4   5      809.30      766.64      8.04 o 
   2   4   5      438.64      477.06      6.48 o 
   3   4   5       38.21       49.36      1.98 o 
   4   4   5        0.19       -0.81      0.98 o 
   5   4   5       55.57       57.38      3.26 o 
   6   4   5       89.50       86.69      4.16 o 
   7   4   5        0.05       -0.44      0.87 o 
   8   4   5        7.71        5.77      1.96 o 
   9   4   5        0.50        1.96      1.63 o 
  -8   5   5        4.64        2.40      1.49 o 
  -7   5   5       62.68       65.86      3.46 o 
  -6   5   5       14.61       15.16      2.11 o 
  -5   5   5       13.93       12.13      1.43 o 
  -4   5   5      123.56      114.58      3.71 o 
  -3   5   5       18.49       23.35      1.37 o 
  -2   5   5        2.59        1.26      0.42 o 
  -1   5   5      522.58      493.05      6.21 o 
   0   5   5        0.42        0.68      0.45 o 
   1   5   5      112.04      115.37      1.85 o 
   2   5   5      188.49      188.98      3.34 o 
   3   5   5      286.71      274.68      6.41 o 
   4   5   5        8.00        9.35      1.39 o 
   5   5   5      111.37      110.14      5.50 o 
   6   5   5       34.28       33.44      3.16 o 
   7   5   5        2.79        2.18      1.52 o 
   8   5   5        3.08        2.61      1.63 o 
  -7   6   5        6.05        7.29      1.52 o 
  -6   6   5      143.18      137.54      5.99 o 
  -5   6   5        1.12        0.36      0.74 o 
  -4   6   5        0.00       -0.12      0.58 o 
  -3   6   5      425.55      401.54      6.94 o 
  -2   6   5       31.58       31.69      1.51 o 
  -1   6   5      220.21      198.03      3.74 o 
   0   6   5       41.54       37.37      1.50 o 
   1   6   5      183.64      179.80      3.71 o 
   2   6   5       44.33       41.01      1.61 o 
   3   6   5      179.38      157.50      4.95 o 
   4   6   5        3.99        2.76      1.05 o 
   5   6   5        7.70        6.51      2.51 o 
   6   6   5       38.80       36.81      3.38 o 
   7   6   5        7.75        9.04      2.07 o 
   8   6   5       88.25       89.53      5.55 o 
  -7   7   5        8.89       15.44      1.95 o 
  -6   7   5        1.64        0.78      1.01 o 
  -5   7   5       92.60       87.47      3.62 o 
  -4   7   5       54.19       58.49      3.49 o 
  -3   7   5      166.16      159.58      3.86 o 
  -2   7   5        7.07        6.97      0.93 o 
  -1   7   5       38.38       37.75      1.56 o 
   0   7   5       50.87       42.47      2.09 o 
   1   7   5      399.30      371.35      6.85 o 
   2   7   5       43.15       41.70      2.15 o 
   3   7   5       58.57       64.90      3.22 o 
   4   7   5       22.07       23.41      2.08 o 
   5   7   5       32.21       34.45      2.94 o 
   6   7   5       90.21       79.02      9.86 o 
   7   7   5        0.00       -0.15      1.52 o 
   8   7   5       32.18       37.03      3.70 o 
  -6   8   5      115.11      130.45      6.38 o 
  -5   8   5       55.19       60.77      3.08 o 
  -4   8   5        0.03       -0.43      0.81 o 
  -3   8   5       49.08       37.78      1.90 o 
  -2   8   5       19.34       18.04      1.31 o 
  -1   8   5      424.04      384.55      8.11 o 
   0   8   5        1.91        0.72      1.07 o 
   1   8   5       56.53       54.62      3.00 o 
   2   8   5        0.05        0.33      0.76 o 
   3   8   5        0.01        0.83      1.15 o 
   4   8   5        7.35        2.78      1.91 o 
   5   8   5        1.95       -0.44      1.15 o 
   6   8   5        7.91        9.66      1.92 o 
   7   8   5       86.70       86.78      4.82 o 
  -5   9   5        5.61        6.68      1.47 o 
  -4   9   5       17.36       15.97      1.73 o 
  -3   9   5      123.74      126.99      3.70 o 
  -2   9   5        8.53        6.13      1.55 o 
  -1   9   5        1.29        0.39      1.33 o 
   0   9   5        8.20        7.13      1.81 o 
   1   9   5       11.49       11.56      2.11 o 
   2   9   5       12.75       13.41      1.80 o 
   3   9   5      111.10      108.66      5.33 o 
   4   9   5       60.88       56.74      3.97 o 
   5   9   5        0.20       -0.66      1.42 o 
   6   9   5        1.65        1.50      1.41 o 
  -4  10   5        3.99        3.90      1.74 o 
  -3  10   5        5.29        6.67      3.27 o 
  -2  10   5       14.21       10.05      2.27 o 
  -1  10   5        0.15       -0.78      1.05 o 
   0  10   5       66.71       65.80      4.35 o 
   1  10   5      137.33      151.84      6.50 o 
   2  10   5       14.57       10.94      2.27 o 
   3  10   5       50.50       46.67      4.96 o 
   4  10   5       51.52       50.71      3.98 o 
   5  10   5       71.26       64.64      4.39 o 
  -2  11   5       20.79       21.12      3.03 o 
  -1  11   5       53.69       58.16      6.97 o 
   0  11   5        3.12        1.26      1.63 o 
   1  11   5        7.47        4.95      1.96 o 
   2  11   5       35.58       36.46      2.95 o 
   3  11   5       22.21       27.74      2.60 o 
  -3 -10   6        0.30       -0.54      1.31 o 
  -2 -10   6        1.39        3.05      1.85 o 
  -1 -10   6       83.80       87.68      5.66 o 
   0 -10   6        5.14        1.63      2.18 o 
   1 -10   6      102.95      120.35      7.84 o 
   2 -10   6       32.14       45.53      5.34 o 
   3 -10   6       49.46       59.69      6.43 o 
  -4  -9   6       38.03       39.54      2.51 o 
  -3  -9   6      120.84      123.19      5.34 o 
  -2  -9   6        8.83        7.84      1.85 o 
  -1  -9   6       17.61       18.41      2.61 o 
   0  -9   6        2.26        0.33      1.63 o 
   1  -9   6       85.26       81.58      6.10 o 
   2  -9   6       50.01       49.01      5.23 o 
   3  -9   6       16.75       24.83      4.25 o 
   4  -9   6       32.55       39.97      5.45 o 
  -4  -8   6        3.85        2.07      0.87 o 
  -3  -8   6       20.76       21.35      1.96 o 
  -2  -8   6        5.74        6.54      1.52 o 
  -1  -8   6      331.44      316.08     11.22 o 
   0  -8   6        6.21        8.39      2.07 o 
   1  -8   6        0.45       -0.98      1.63 o 
   2  -8   6        3.21        1.63      2.18 o 
   3  -8   6       76.05       69.71      6.10 o 
   4  -8   6       26.90       26.31      3.87 o 
   5  -8   6       32.78       35.95      3.32 o 
   6  -8   6       19.17       18.63      4.79 o 
  -6  -7   6       24.33       29.84      1.96 o 
  -5  -7   6        8.50        8.28      0.98 o 
  -4  -7   6       41.50       34.09      1.85 o 
  -3  -7   6      181.33      181.46      6.10 o 
  -2  -7   6        0.40        1.96      1.09 o 
  -1  -7   6       68.92       65.90      3.92 o 
   0  -7   6      163.53      163.13     12.47 o 
   1  -7   6       51.25       50.30      2.20 o 
   2  -7   6       97.16       87.61      3.74 o 
   3  -7   6      100.16       93.90      4.21 o 
   4  -7   6        8.09        9.51      1.91 o 
   5  -7   6       38.09       35.57      2.67 o 
   6  -7   6        1.96        1.96      1.67 o 
  -7  -6   6       47.72       48.47      3.05 o 
  -6  -6   6        1.43        1.85      0.87 o 
  -5  -6   6       50.10       58.27      2.72 o 
  -4  -6   6       59.48       56.75      2.51 o 
  -3  -6   6      233.82      218.27      6.86 o 
  -2  -6   6      353.11      333.62     10.35 o 
  -1  -6   6      521.41      534.14     16.01 o 
   0  -6   6      362.76      346.08      6.07 o 
   1  -6   6      334.54      310.07      6.61 o 
   2  -6   6       10.27       10.30      1.18 o 
   3  -6   6        4.20        7.19      1.14 o 
   4  -6   6        3.84        4.49      1.05 o 
   5  -6   6      130.12      137.79      4.04 o 
   6  -6   6       62.63       60.82      2.73 o 
   7  -6   6        4.68        2.78      1.28 o 
  -7  -5   6      184.60      198.56      7.62 o 
  -6  -5   6       45.05       35.40      2.51 o 
  -5  -5   6       38.97       30.93      2.07 o 
  -4  -5   6        2.68        2.18      0.76 o 
  -3  -5   6     1337.07     1237.92     25.65 o 
  -2  -5   6      540.59      517.20     15.03 o 
  -1  -5   6      274.46      276.57      4.26 o 
   0  -5   6       13.93       14.04      0.98 o 
   1  -5   6      184.78      186.67      4.04 o 
   2  -5   6        5.83        8.78      1.01 o 
   3  -5   6       19.69       19.55      1.36 o 
   4  -5   6        7.22        4.82      0.70 o 
   5  -5   6      174.96      161.50      3.76 o 
   6  -5   6       24.14       25.60      3.93 o 
   7  -5   6       11.40        7.02      1.57 o 
   8  -5   6       14.06       15.28      4.74 o 
  -8  -4   6        0.02        0.87      1.31 o 
  -7  -4   6        0.56        0.76      1.09 o 
  -6  -4   6       59.33       69.38      3.70 o 
  -5  -4   6       96.37       83.00      3.81 o 
  -4  -4   6        0.03       -0.02      0.55 o 
  -3  -4   6       43.48       32.87      1.49 o 
  -2  -4   6       20.58       22.95      1.04 o 
  -1  -4   6       14.34       17.80      0.97 o 
   0  -4   6       38.89       33.95      1.16 o 
   1  -4   6      323.47      319.40      5.02 o 
   2  -4   6      161.93      163.29      3.44 o 
   3  -4   6       46.05       45.97      1.48 o 
   4  -4   6      135.29      137.06      3.49 o 
   5  -4   6      153.61      151.12      3.40 o 
   6  -4   6        1.88        1.66      1.02 o 
   7  -4   6       22.01       22.92      2.40 o 
   8  -4   6       34.61       37.75      4.25 o 
  -8  -3   6      114.51      116.00      6.21 o 
  -7  -3   6       97.97      100.31      5.23 o 
  -6  -3   6       26.75       32.02      2.61 o 
  -5  -3   6      102.82       99.99      4.57 o 
  -4  -3   6      262.29      211.93      5.44 o 
  -3  -3   6       59.53       75.23      3.59 o 
  -2  -3   6       64.90       70.93      1.35 o 
  -1  -3   6       51.67       49.70      1.24 o 
   0  -3   6        0.04        0.92      0.24 o 
   1  -3   6      304.37      301.25      4.25 o 
   2  -3   6       12.66        8.61      0.55 o 
   3  -3   6       44.28       55.22      1.57 o 
   4  -3   6      506.64      483.79      6.74 o 
   5  -3   6      201.06      190.53      3.81 o 
   6  -3   6      153.62      152.31      4.42 o 
   7  -3   6       19.40       19.74      1.75 o 
   8  -3   6       62.03       60.28      4.35 o 
  -8  -2   6        3.11        2.40      1.52 o 
  -7  -2   6        6.02        1.31      1.31 o 
  -6  -2   6       21.97       21.12      1.99 o 
  -5  -2   6       12.27        6.42      0.92 o 
  -4  -2   6        6.76        8.29      1.01 o 
  -3  -2   6       17.66       19.75      2.30 o 
  -2  -2   6      193.96      195.73      3.00 o 
  -1  -2   6      608.41      640.64      6.86 o 
   0  -2   6       87.32       89.24      1.73 o 
   1  -2   6       36.88       42.33      0.99 o 
   2  -2   6      924.05      902.15      9.16 o 
   3  -2   6        5.13        4.56      0.52 o 
   4  -2   6      305.31      321.61      4.56 o 
   5  -2   6       20.60       19.28      1.86 o 
   6  -2   6       12.62       12.63      1.64 o 
   7  -2   6       39.48       35.21      2.62 o 
   8  -2   6        0.49        0.45      1.12 o 
   9  -2   6        3.59        2.94      1.85 o 
  -8  -1   6      160.49      170.68      8.39 o 
  -7  -1   6        0.33        0.22      1.20 o 
  -6  -1   6      123.72      121.23      5.99 o 
  -5  -1   6        2.14        6.21      1.32 o 
  -4  -1   6      146.51      131.38      3.70 o 
  -3  -1   6      134.06      135.40      2.88 o 
  -2  -1   6      122.21      141.75      2.59 o 
  -1  -1   6       27.11       26.42      0.92 o 
   0  -1   6       96.72       91.31      1.44 o 
   1  -1   6       13.26       18.47      0.64 o 
   2  -1   6      717.82      733.17      7.40 o 
   3  -1   6       19.06       19.06      0.80 o 
   4  -1   6      124.69      125.57      2.19 o 
   5  -1   6       91.16       84.27      2.40 o 
   6  -1   6       90.94       97.55      5.30 o 
   7  -1   6       46.13       44.24      2.28 o 
   8  -1   6       25.02       21.23      2.78 o 
   9  -1   6       43.03       38.34      4.57 o 
  -8   0   6       13.62       11.00      2.61 o 
  -7   0   6       28.59       28.97      3.27 o 
  -6   0   6       20.77       22.00      2.72 o 
  -5   0   6       63.87       66.52      7.90 o 
  -4   0   6       94.14       91.68      4.65 o 
  -3   0   6       12.03       25.89      1.34 o 
  -2   0   6       38.54       48.27      1.30 o 
  -1   0   6        9.54       15.74      0.81 o 
   0   0   6      662.72      673.38      6.12 o 
   1   0   6       96.28       96.93      1.88 o 
   2   0   6     1004.51     1051.16     11.08 o 
   3   0   6       51.22       65.09      1.84 o 
   4   0   6      557.20      561.26      6.34 o 
   5   0   6       67.90       66.73      2.30 o 
   6   0   6      320.25      323.92      6.67 o 
   7   0   6       16.33       17.08      2.19 o 
   8   0   6        0.19        0.04      1.04 o 
  -8   1   6        2.41        2.83      1.96 o 
  -7   1   6       52.91       52.72      4.47 o 
  -6   1   6        3.54        5.23      1.74 o 
  -5   1   6      113.93       97.31      4.77 o 
  -4   1   6       59.82       59.99      1.98 o 
  -3   1   6       23.72       20.61      0.95 o 
  -2   1   6     1163.73     1154.66     11.22 o 
  -1   1   6      177.89      187.34      2.36 o 
   0   1   6       51.50       49.59      1.54 o 
   1   1   6        3.75        1.44      0.30 o 
   2   1   6      752.43      755.49     11.50 o 
   3   1   6        3.97        5.02      0.54 o 
   4   1   6      433.42      430.04      5.86 o 
   5   1   6      346.57      339.50      6.65 o 
   6   1   6      183.65      172.55      4.22 o 
   7   1   6      178.91      185.46      6.38 o 
   8   1   6       71.02       77.01      5.23 o 
   9   1   6       21.76       31.26      3.81 o 
  -8   2   6        1.75        5.23      2.18 o 
  -7   2   6        0.00        0.11      1.52 o 
  -6   2   6        0.62        1.74      1.52 o 
  -5   2   6      262.47      254.06      6.74 o 
  -4   2   6      338.15      316.15      5.08 o 
  -3   2   6       92.28       87.22      1.90 o 
  -2   2   6       27.86       33.30      1.08 o 
  -1   2   6      465.90      500.56      5.41 o 
   0   2   6      711.96      751.01      7.39 o 
   1   2   6      132.66      137.90      2.18 o 
   2   2   6      628.21      623.88      6.20 o 
   3   2   6      159.13      162.28      2.95 o 
   4   2   6       77.80       71.86      2.91 o 
   5   2   6        1.36        1.16      0.61 o 
   6   2   6       20.37       19.31      1.98 o 
   7   2   6        5.77        3.81      1.52 o 
   8   2   6        0.30       -0.44      1.42 o 
   9   2   6        1.78        0.76      1.74 o 
  -8   3   6        2.88        1.20      2.07 o 
  -7   3   6       81.72      101.21      4.77 o 
  -6   3   6       14.32       15.46      1.64 o 
  -5   3   6      170.02      167.13      3.69 o 
  -4   3   6        1.87        1.91      0.56 o 
  -3   3   6       15.59       15.48      0.94 o 
  -2   3   6       70.96       64.07      1.48 o 
  -1   3   6        3.59        3.90      0.42 o 
   0   3   6      891.38      889.49      8.79 o 
   1   3   6       20.26       21.49      0.74 o 
   2   3   6       51.84       53.95      1.37 o 
   3   3   6       20.76       60.87      5.54 o 
   4   3   6      363.40      350.32      8.26 o 
   5   3   6        4.00        3.72      1.05 o 
   6   3   6       87.41       91.37      4.48 o 
   7   3   6       12.70       16.01      2.40 o 
   8   3   6       31.59       33.55      3.59 o 
   9   3   6       11.52        9.91      2.51 o 
  -7   4   6       70.35       78.23      4.51 o 
  -6   4   6        0.12       -0.20      0.64 o 
  -5   4   6      106.38       96.31      2.92 o 
  -4   4   6      266.46      256.54      5.02 o 
  -3   4   6      242.83      251.29      4.30 o 
  -2   4   6      845.45      844.96      9.05 o 
  -1   4   6        6.98       11.24      0.65 o 
   0   4   6        4.08        5.13      0.61 o 
   1   4   6      200.78      194.81      2.69 o 
   2   4   6       43.27       37.81      1.27 o 
   3   4   6       64.55       63.75      2.87 o 
   4   4   6       79.67       71.63      3.22 o 
   5   4   6        3.86        5.19      1.34 o 
   6   4   6       11.43       10.57      2.07 o 
   7   4   6       14.05       15.25      2.51 o 
   8   4   6        0.15        0.00      1.42 o 
  -7   5   6       71.43       76.82      3.37 o 
  -6   5   6       29.70       32.96      2.28 o 
  -5   5   6       59.35       67.89      2.84 o 
  -4   5   6       34.84       31.54      1.93 o 
  -3   5   6        0.10       -0.35      0.42 o 
  -2   5   6        4.48        4.89      0.63 o 
  -1   5   6       36.56       31.73      1.88 o 
   0   5   6        8.39       16.43      0.93 o 
   1   5   6        0.94        0.56      0.40 o 
   2   5   6      184.25      174.79      3.60 o 
   3   5   6       26.39       29.87      1.90 o 
   4   5   6       46.17       47.62      3.06 o 
   5   5   6       54.49       51.36      3.41 o 
   6   5   6       37.91       37.58      3.49 o 
   7   5   6        2.34        2.18      1.52 o 
   8   5   6        0.14       -0.98      1.20 o 
  -7   6   6        0.09       -0.81      1.24 o 
  -6   6   6        0.50        1.06      1.12 o 
  -5   6   6       34.27       34.39      2.30 o 
  -4   6   6        3.97        4.14      0.97 o 
  -3   6   6      106.93      112.31      3.37 o 
  -2   6   6      190.59      185.17      3.88 o 
  -1   6   6      268.84      269.93      4.88 o 
   0   6   6      406.95      400.80      6.96 o 
   1   6   6       29.76       29.59      1.42 o 
   2   6   6        1.01        0.34      0.78 o 
   3   6   6       87.05       98.14      3.89 o 
   4   6   6        1.57        1.77      0.98 o 
   5   6   6        4.86        2.46      1.26 o 
   6   6   6        0.26        9.15      2.07 o 
   7   6   6       68.54       69.05      4.90 o 
   8   6   6       83.95       89.97      5.77 o 
  -6   7   6        5.11        5.23      2.13 o 
  -5   7   6       12.70       10.65      1.52 o 
  -4   7   6        0.04        0.89      0.85 o 
  -3   7   6        0.15        0.15      0.65 o 
  -2   7   6        0.56       -0.38      0.50 o 
  -1   7   6        3.05        3.79      0.76 o 
   0   7   6        2.11        3.26      0.91 o 
   1   7   6      473.95      452.05      8.01 o 
   2   7   6        4.00        5.46      1.26 o 
   3   7   6       90.26       87.91      3.84 o 
   4   7   6        0.77        1.33      1.11 o 
   5   7   6       34.59       42.51      4.41 o 
   6   7   6       62.07       61.11      5.17 o 
   7   7   6        5.62        5.57      1.76 o 
  -6   8   6        0.43        0.45      1.21 o 
  -5   8   6       24.55       24.40      2.64 o 
  -4   8   6       12.08       13.16      2.54 o 
  -3   8   6      108.01      103.08      4.04 o 
  -2   8   6        0.05       -0.40      0.62 o 
  -1   8   6      271.15      261.78      6.43 o 
   0   8   6        2.94        3.40      1.03 o 
   1   8   6       40.30       36.56      2.86 o 
   2   8   6       18.26       21.20      2.35 o 
   3   8   6       18.94       25.31      6.81 o 
   4   8   6       40.98       43.58      3.40 o 
   5   8   6       12.42       13.78      3.21 o 
   6   8   6        0.72        0.13      1.20 o 
   7   8   6        2.50        1.84      1.53 o 
  -5   9   6       13.43       16.08      1.99 o 
  -4   9   6        6.73        8.20      1.47 o 
  -3   9   6       46.52       47.66      2.65 o 
  -2   9   6       47.53       43.14      3.07 o 
  -1   9   6        1.92        2.90      1.40 o 
   0   9   6        1.09        3.08      1.44 o 
   1   9   6        5.11        5.34      2.40 o 
   2   9   6        8.40        7.02      1.55 o 
   3   9   6      192.33      209.22     12.63 o 
   4   9   6       17.88       18.85      2.83 o 
   5   9   6        2.54        3.69      1.70 o 
   6   9   6        0.03        3.16      1.63 o 
  -3  10   6       93.08       80.83      5.19 o 
  -2  10   6       21.76       15.66      2.58 o 
  -1  10   6        0.00        0.26      1.27 o 
   0  10   6       45.30       39.98      8.88 o 
   1  10   6      407.68      444.23     14.98 o 
   2  10   6        8.31        9.06      1.78 o 
   3  10   6       11.97       11.52      2.50 o 
   4  10   6       42.62       44.25      3.76 o 
   5  10   6       36.20       42.28      3.79 o 
  -2  11   6       40.64       33.55      5.88 o 
  -1  11   6       84.60      102.52      9.26 o 
   0  11   6       21.37       23.53      3.16 o 
   1  11   6       22.42       22.38      3.08 o 
   2  11   6      155.75      158.41      5.79 o 
   3  11   6       58.44       62.66      5.61 o 
  -2 -10   7        6.70        6.32      2.07 o 
  -1 -10   7        1.16        0.11      1.85 o 
   0 -10   7       36.92       34.96      4.25 o 
   1 -10   7       24.74       23.09      4.03 o 
   2 -10   7        6.37        6.86      3.27 o 
  -4  -9   7       10.93       15.58      1.85 o 
  -3  -9   7      179.22      206.51      7.84 o 
  -2  -9   7       74.19       83.21      4.90 o 
  -1  -9   7        2.31        2.61      1.74 o 
   0  -9   7       71.18       72.21      5.23 o 
   1  -9   7       22.82       22.55      3.70 o 
   2  -9   7      137.02      132.55      8.50 o 
   3  -9   7        8.58        3.27      2.94 o 
   4  -9   7        0.19        3.05      3.05 o 
  -5  -8   7       88.18      101.19      4.03 o 
  -4  -8   7        0.01        0.33      0.87 o 
  -3  -8   7        6.79        9.15      1.52 o 
  -2  -8   7      147.17      151.07      6.54 o 
  -1  -8   7        0.04       -1.09      1.09 o 
   0  -8   7      226.16      220.89      9.48 o 
   1  -8   7       40.34       34.42      3.92 o 
   2  -8   7       42.53       50.32      5.01 o 
   3  -8   7       17.47       12.74      3.49 o 
   4  -8   7        0.11        0.76      2.72 o 
   5  -8   7       18.13       27.12      4.90 o 
  -6  -7   7       10.73       15.47      1.63 o 
  -5  -7   7        4.70        6.21      1.09 o 
  -4  -7   7       48.16       52.72      2.83 o 
  -3  -7   7        0.14        0.87      0.98 o 
  -2  -7   7      253.11      266.85      9.26 o 
  -1  -7   7       90.47       94.00      5.01 o 
   0  -7   7        3.36        9.93      1.52 o 
   1  -7   7      123.40      121.12      6.75 o 
   2  -7   7       73.42       70.25      5.45 o 
   3  -7   7      123.92      131.79      8.06 o 
   4  -7   7       34.99       44.55      5.23 o 
   5  -7   7       31.54       29.52      5.01 o 
   6  -7   7        2.65        2.07      2.94 o 
  -7  -6   7       20.39       19.61      2.07 o 
  -6  -6   7       34.56       36.27      2.61 o 
  -5  -6   7        0.51       -0.65      0.65 o 
  -4  -6   7       93.02       84.74      3.70 o 
  -3  -6   7       54.03       53.26      2.94 o 
  -2  -6   7       14.22       14.16      1.74 o 
  -1  -6   7        1.50        1.20      1.20 o 
   0  -6   7       40.70       46.19      2.42 o 
   1  -6   7        0.43        1.06      0.97 o 
   2  -6   7       10.90       12.15      1.85 o 
   3  -6   7       14.57       12.42      2.83 o 
   4  -6   7        2.17        0.86      1.80 o 
   5  -6   7      103.20      105.41      5.08 o 
   6  -6   7       25.62       26.24      1.85 o 
   7  -6   7       35.89       42.86      5.83 o 
  -7  -5   7        8.15        8.28      1.74 o 
  -6  -5   7       72.52       81.14      4.03 o 
  -5  -5   7       42.33       41.39      2.61 o 
  -4  -5   7        3.77        3.59      0.98 o 
  -3  -5   7       20.39       24.83      1.96 o 
  -2  -5   7      167.99      151.83      5.77 o 
  -1  -5   7       36.18       37.23      1.87 o 
   0  -5   7      164.60      154.07      5.50 o 
   1  -5   7      153.11      145.54      4.43 o 
   2  -5   7       67.51       65.74      3.10 o 
   3  -5   7      177.33      183.92      4.49 o 
   4  -5   7        3.96        4.59      0.70 o 
   5  -5   7       59.50       60.75      2.72 o 
   6  -5   7        0.10       -0.33      0.78 o 
   7  -5   7       15.91       15.93      2.18 o 
  -7  -4   7       52.64       54.57      3.81 o 
  -6  -4   7       31.61       31.59      2.61 o 
  -5  -4   7       22.70       24.51      2.07 o 
  -4  -4   7       22.97       18.41      1.74 o 
  -3  -4   7       16.02       10.98      2.78 o 
  -2  -4   7       31.56       33.74      2.55 o 
  -1  -4   7       23.57       22.24      1.14 o 
   0  -4   7        0.00       -0.02      0.48 o 
   1  -4   7      226.23      232.77      8.65 o 
   2  -4   7       61.06       58.40      1.94 o 
   3  -4   7      160.89      156.46      3.30 o 
   4  -4   7        7.75        5.55      0.78 o 
   5  -4   7        4.01        2.08      0.80 o 
   6  -4   7       21.62       19.99      3.27 o 
   7  -4   7       18.32       19.49      2.27 o 
   8  -4   7       38.92       37.28      3.81 o 
  -8  -3   7        2.25        4.79      1.74 o 
  -7  -3   7       10.37        6.86      1.85 o 
  -6  -3   7       22.29       29.63      2.72 o 
  -5  -3   7        0.01       -0.22      0.76 o 
  -4  -3   7       51.20       56.42      3.27 o 
  -3  -3   7      403.77      380.55      7.45 o 
  -2  -3   7      349.71      362.64      5.60 o 
  -1  -3   7       10.97       11.76      0.86 o 
   0  -3   7       74.65       73.19      2.19 o 
   1  -3   7       97.23      103.33      2.11 o 
   2  -3   7       47.01       51.40      1.47 o 
   3  -3   7        1.26        2.18      0.69 o 
   4  -3   7       60.86       65.79      1.94 o 
   5  -3   7      323.69      330.38      6.12 o 
   6  -3   7      269.29      275.72      6.62 o 
   7  -3   7       13.82       11.22      1.43 o 
   8  -3   7       46.94       46.31      5.03 o 
  -8  -2   7        8.27       12.85      2.61 o 
  -7  -2   7       10.46        9.26      2.07 o 
  -6  -2   7       71.56       77.01      4.57 o 
  -5  -2   7       75.81       54.72      2.97 o 
  -4  -2   7      205.32      197.46      4.67 o 
  -3  -2   7       56.82       56.36      2.26 o 
  -2  -2   7      147.71      138.46      3.32 o 
  -1  -2   7      132.58      127.69      2.15 o 
   0  -2   7       10.50        9.31      0.66 o 
   1  -2   7       25.85       29.40      1.03 o 
   2  -2   7      285.83      293.46      4.09 o 
   3  -2   7      722.99      729.45      8.95 o 
   4  -2   7      251.95      248.79      4.59 o 
   5  -2   7       10.14       11.61      1.30 o 
   6  -2   7      215.46      197.41      7.41 o 
   7  -2   7        0.18        0.60      1.12 o 
   8  -2   7        3.10        3.12      1.49 o 
  -8  -1   7       10.44       13.83      2.72 o 
  -7  -1   7        0.53        2.18      1.52 o 
  -6  -1   7       39.38       42.70      3.59 o 
  -5  -1   7      109.27       96.41      4.47 o 
  -4  -1   7      207.02      197.53      6.10 o 
  -3  -1   7      330.53      311.00      5.92 o 
  -2  -1   7       49.77       46.21      1.43 o 
  -1  -1   7      123.71      129.57      2.34 o 
   0  -1   7       72.23       57.67      1.84 o 
   1  -1   7       19.72       17.38      0.76 o 
   2  -1   7      114.31      101.41      1.87 o 
   3  -1   7      138.88      161.93      2.54 o 
   4  -1   7       37.88       36.74      1.25 o 
   5  -1   7       76.47       78.61      4.05 o 
   6  -1   7       44.74       43.99      3.69 o 
   7  -1   7      155.67      156.30      5.44 o 
   8  -1   7       42.07       40.85      3.92 o 
  -8   0   7       59.35       55.66      4.90 o 
  -7   0   7        4.52        7.19      2.07 o 
  -6   0   7       15.85       25.60      2.94 o 
  -5   0   7        8.26        7.50      1.58 o 
  -4   0   7        7.99        5.46      1.32 o 
  -3   0   7        7.11        4.97      1.08 o 
  -2   0   7       10.20        6.84      0.74 o 
  -1   0   7      113.11      109.21      1.52 o 
   0   0   7     1069.58     1081.80     11.64 o 
   1   0   7       37.16       31.04      0.83 o 
   2   0   7      178.20      201.54      2.84 o 
   3   0   7       32.47       29.92      1.12 o 
   4   0   7      265.94      275.13      4.23 o 
   5   0   7      329.95      310.53      6.48 o 
   6   0   7       13.72       14.95      1.43 o 
   7   0   7        2.60        3.00      1.00 o 
   8   0   7        0.73        2.29      1.85 o 
   9   0   7       12.66       15.79      3.49 o 
  -8   1   7        2.14        5.88      2.29 o 
  -7   1   7        6.42        1.52      1.63 o 
  -6   1   7        4.55        4.14      1.74 o 
  -5   1   7       40.26       39.74      3.10 o 
  -4   1   7      128.32      122.34      4.15 o 
  -3   1   7      276.59      284.82      5.20 o 
  -2   1   7      628.56      633.09      6.32 o 
  -1   1   7      460.79      448.65      4.79 o 
   0   1   7       10.85       15.23      0.65 o 
   1   1   7        2.01        1.06      0.33 o 
   2   1   7      263.76      264.51      3.31 o 
   3   1   7       29.32       22.70      1.02 o 
   4   1   7       23.27       25.40      1.88 o 
   5   1   7        2.56        2.43      0.81 o 
   6   1   7        8.84        9.11      1.19 o 
   7   1   7       70.70       73.44      3.93 o 
   8   1   7       53.41       54.26      4.36 o 
   9   1   7        9.65        5.55      2.40 o 
  -8   2   7       16.88       22.11      3.59 o 
  -7   2   7       65.58       87.68      5.99 o 
  -6   2   7        3.72        5.66      1.96 o 
  -5   2   7      337.24      334.25      8.14 o 
  -4   2   7      237.98      223.18      5.03 o 
  -3   2   7      208.52      196.44      3.75 o 
  -2   2   7       45.60       48.78      1.38 o 
  -1   2   7       23.00       28.21      1.04 o 
   0   2   7      412.32      427.92      4.77 o 
   1   2   7       57.99       49.57      1.29 o 
   2   2   7      932.24      958.87      8.93 o 
   3   2   7       14.46       12.48      0.68 o 
   4   2   7       49.68       45.82      1.98 o 
   5   2   7      312.71      292.06      6.26 o 
   6   2   7        0.02       -0.82      0.82 o 
   7   2   7       10.06        5.12      1.85 o 
   8   2   7       14.01       16.88      2.83 o 
   9   2   7       18.13       18.41      3.27 o 
  -8   3   7        9.30        8.50      2.94 o 
  -7   3   7       79.67       95.09      6.43 o 
  -6   3   7        5.69        5.71      1.12 o 
  -5   3   7       35.14       35.95      1.57 o 
  -4   3   7       37.90       35.37      1.64 o 
  -3   3   7       75.44       79.59      2.21 o 
  -2   3   7       27.89       23.86      1.05 o 
  -1   3   7       79.04       71.42      1.57 o 
   0   3   7      444.96      449.28      4.91 o 
   1   3   7        9.08       12.49      0.76 o 
   2   3   7      132.17      132.84      2.41 o 
   3   3   7       57.27       50.82      1.95 o 
   4   3   7      476.84      479.78      8.65 o 
   5   3   7       13.10       12.15      1.67 o 
   6   3   7      274.32      274.43      9.05 o 
   7   3   7        0.78        1.09      1.31 o 
   8   3   7        9.98       12.31      2.61 o 
  -7   4   7      104.49      119.02      4.26 o 
  -6   4   7        0.47        0.54      0.80 o 
  -5   4   7        0.83        0.99      0.68 o 
  -4   4   7       82.54       84.86      3.65 o 
  -3   4   7        1.11        0.17      0.47 o 
  -2   4   7       32.91       33.80      1.22 o 
  -1   4   7       29.59       24.61      1.01 o 
   0   4   7       60.67       60.28      1.83 o 
   1   4   7       34.84       35.67      1.15 o 
   2   4   7        3.35        2.35      0.57 o 
   3   4   7      565.57      556.35      8.76 o 
   4   4   7     2274.79     2135.90     37.05 o 
   5   4   7       25.41       26.01      2.54 o 
   6   4   7       16.17       18.95      2.61 o 
   7   4   7       38.66       42.48      3.92 o 
   8   4   7        7.61        7.41      2.29 o 
  -7   5   7        0.76       -0.37      1.15 o 
  -6   5   7       12.32        8.25      1.51 o 
  -5   5   7       26.99       30.93      2.03 o 
  -4   5   7      140.54      139.51      6.16 o 
  -3   5   7      308.43      303.16      6.65 o 
  -2   5   7      108.81      115.35      2.62 o 
  -1   5   7       15.26       13.28      0.97 o 
   0   5   7        0.02        0.55      0.47 o 
   1   5   7       75.83       73.66      2.07 o 
   2   5   7      482.51      446.57      7.35 o 
   3   5   7     1377.12     1365.63     21.53 o 
   4   5   7       37.86       40.71      4.20 o 
   5   5   7      175.31      169.37      8.06 o 
   6   5   7        2.75        1.20      1.42 o 
   7   5   7        5.92        9.48      2.29 o 
   8   5   7        2.67        3.92      1.85 o 
  -6   6   7       15.70       17.47      1.88 o 
  -5   6   7       50.70       47.15      2.69 o 
  -4   6   7        1.14        0.32      0.85 o 
  -3   6   7       78.33       74.64      5.89 o 
  -2   6   7        0.77        0.76      0.59 o 
  -1   6   7      116.65      108.56      2.66 o 
   0   6   7      226.66      219.14      3.99 o 
   1   6   7      170.13      187.01      3.79 o 
   2   6   7      186.01      170.27      4.74 o 
   3   6   7       58.77       59.03      3.23 o 
   4   6   7       22.28       24.37      2.29 o 
   5   6   7       47.50       49.19      3.52 o 
   6   6   7        3.94        3.76      1.47 o 
   7   6   7       28.95       37.69      3.92 o 
   8   6   7       15.60       14.81      2.83 o 
  -6   7   7        1.87        1.58      1.17 o 
  -5   7   7       13.81       14.51      2.29 o 
  -4   7   7       48.97       48.95      2.71 o 
  -3   7   7        9.10        8.59      1.30 o 
  -2   7   7       33.22       32.42      1.77 o 
  -1   7   7       17.70       19.98      1.39 o 
   0   7   7       27.58       30.52      1.93 o 
   1   7   7      289.99      292.81      6.82 o 
   2   7   7      173.50      173.58      5.69 o 
   3   7   7        0.05        0.27      1.10 o 
   4   7   7        7.02        6.54      2.23 o 
   5   7   7      117.01      128.29      5.76 o 
   6   7   7        0.33        1.18      1.44 o 
   7   7   7       57.96       80.96     11.60 o 
  -5   8   7       18.59       17.04      2.22 o 
  -4   8   7       57.92       61.89      4.64 o 
  -3   8   7       18.95       20.82      3.16 o 
  -2   8   7       55.55       53.09      2.47 o 
  -1   8   7      143.64      138.49      3.80 o 
   0   8   7       13.52       16.08      2.47 o 
   1   8   7       11.77       11.95      1.74 o 
   2   8   7       38.42       33.33      3.43 o 
   3   8   7       35.98       37.99      4.30 o 
   4   8   7        1.14       -0.55      1.23 o 
   5   8   7      318.59      340.65     10.81 o 
   6   8   7        4.35        5.18      1.76 o 
  -4   9   7        7.68        8.12      1.58 o 
  -3   9   7      101.46       89.34      4.27 o 
  -2   9   7       16.14       15.83      2.14 o 
  -1   9   7        9.09        8.49      1.67 o 
   0   9   7       38.22       42.10      2.94 o 
   1   9   7        3.20        1.74      1.17 o 
   2   9   7       43.34       41.80      3.62 o 
   3   9   7      283.58      298.44      9.96 o 
   4   9   7       11.31        9.64      2.61 o 
   5   9   7       15.37       16.83      2.72 o 
  -3  10   7        3.05        4.99      1.99 o 
  -2  10   7       20.62       22.00      3.70 o 
  -1  10   7        1.31        0.87      1.53 o 
   0  10   7       36.62       43.90      4.74 o 
   1  10   7       89.79       94.59      4.38 o 
   2  10   7       13.56       15.35      2.69 o 
   3  10   7        1.75        0.00      1.50 o 
   4  10   7       92.14      106.48      5.84 o 
  -1  11   7       45.74       52.39      6.64 o 
   0  11   7        3.37        6.03      1.79 o 
   1  11   7       37.38       44.73      3.68 o 
   2  11   7       21.44       28.34      3.46 o 
  -3  -9   8       29.84       34.96      3.05 o 
  -2  -9   8        0.06       -0.33      1.42 o 
  -1  -9   8        0.86       -0.44      1.63 o 
   0  -9   8       56.89       59.58      5.01 o 
   1  -9   8       37.07       38.67      4.57 o 
   2  -9   8      130.28      129.29      8.71 o 
   3  -9   8       57.11       62.08      6.54 o 
  -4  -8   8       35.69       35.94      2.72 o 
  -3  -8   8       31.60       31.48      2.72 o 
  -2  -8   8       65.37       69.27      4.47 o 
  -1  -8   8       39.22       40.74      3.70 o 
   0  -8   8       29.13       32.13      3.70 o 
   1  -8   8        9.87        9.37      2.72 o 
   2  -8   8        6.96        5.23      2.51 o 
   3  -8   8        0.18        3.59      2.61 o 
   4  -8   8       15.14       18.63      4.25 o 
  -5  -7   8       15.46       17.21      1.85 o 
  -4  -7   8        0.51        0.00      0.98 o 
  -3  -7   8        4.11        6.10      1.42 o 
  -2  -7   8       38.99       43.35      3.27 o 
  -1  -7   8       26.12       38.12      3.38 o 
   0  -7   8      137.21      142.79      7.08 o 
   1  -7   8        0.84        2.61      1.96 o 
   2  -7   8       35.50       32.46      4.03 o 
   3  -7   8       68.77       74.06      6.10 o 
   4  -7   8       43.77       43.46      5.45 o 
   5  -7   8        8.93        2.83      3.16 o 
  -6  -6   8        0.15        0.76      0.98 o 
  -5  -6   8        0.24        1.42      0.98 o 
  -4  -6   8       84.26       82.23      3.92 o 
  -3  -6   8       20.56       22.33      2.18 o 
  -2  -6   8      256.16      246.92      8.93 o 
  -1  -6   8       13.04        7.41      1.74 o 
   0  -6   8        1.75        2.20      0.91 o 
   1  -6   8       10.28        3.27      1.85 o 
   2  -6   8       16.79       13.83      2.94 o 
   3  -6   8       14.46       20.59      3.49 o 
   4  -6   8        0.63       -1.52      1.74 o 
   5  -6   8       73.22       75.31      5.04 o 
   6  -6   8       28.28       38.88      5.55 o 
  -7  -5   8        3.73        3.92      1.52 o 
  -6  -5   8        0.05        0.33      0.98 o 
  -5  -5   8        0.18       -0.22      0.76 o 
  -4  -5   8      107.25       96.07      4.36 o 
  -3  -5   8        0.01        1.20      0.98 o 
  -2  -5   8       26.06       29.73      2.51 o 
  -1  -5   8      142.75      137.68      3.44 o 
   0  -5   8      119.78      110.42      4.12 o 
   1  -5   8      582.80      574.44     14.08 o 
   2  -5   8      130.08      120.28      5.09 o 
   3  -5   8      100.78       96.30      4.85 o 
   4  -5   8       66.90       71.15      7.41 o 
   5  -5   8       72.59       70.14      2.83 o 
   6  -5   8       34.53       34.79      4.08 o 
   7  -5   8        1.45        0.06      2.34 o 
  -7  -4   8        3.82        4.14      1.63 o 
  -6  -4   8      180.71      182.87      7.52 o 
  -5  -4   8       52.55       58.05      3.59 o 
  -4  -4   8        0.08        0.76      0.98 o 
  -3  -4   8       33.19       27.12      2.29 o 
  -2  -4   8     1160.84     1111.21     31.75 o 
  -1  -4   8      487.98      467.10      8.20 o 
   0  -4   8       39.38       41.07      2.18 o 
   1  -4   8      559.42      549.00     11.42 o 
   2  -4   8       20.06       17.08      1.77 o 
   3  -4   8       22.89       23.81      1.86 o 
   4  -4   8        0.32        1.64      0.62 o 
   5  -4   8       35.27       32.88      2.16 o 
   6  -4   8      112.55      101.08      4.47 o 
   7  -4   8       74.62       65.40      3.85 o 
  -7  -3   8        2.65        0.65      1.31 o 
  -6  -3   8       22.59       22.98      2.61 o 
  -5  -3   8        6.95        6.43      1.52 o 
  -4  -3   8      362.16      318.04     10.67 o 
  -3  -3   8       16.63       12.38      1.56 o 
  -2  -3   8        4.32        2.43      0.66 o 
  -1  -3   8      540.10      526.33      8.67 o 
   0  -3   8       17.80       21.00      1.59 o 
   1  -3   8      130.20      120.85      3.36 o 
   2  -3   8      165.75      161.16      4.30 o 
   3  -3   8       90.71       81.51      2.95 o 
   4  -3   8        0.11       -0.08      0.48 o 
   5  -3   8        1.07        0.76      0.62 o 
   6  -3   8        2.41        1.50      0.77 o 
   7  -3   8        2.13        0.23      0.82 o 
   8  -3   8        0.00        0.00      0.98 o 
  -7  -2   8       21.72       25.16      3.05 o 
  -6  -2   8       58.33       51.85      3.81 o 
  -5  -2   8        5.56       11.65      1.96 o 
  -4  -2   8      177.71      172.71     11.60 o 
  -3  -2   8        0.00        0.46      0.69 o 
  -2  -2   8        6.54        7.39      0.71 o 
  -1  -2   8      162.55      163.06      5.21 o 
   0  -2   8      287.12      270.57      4.70 o 
   1  -2   8       47.73       46.25      1.87 o 
   2  -2   8       44.95       42.38      1.52 o 
   3  -2   8      147.03      150.01      4.35 o 
   4  -2   8      223.94      226.01      8.92 o 
   5  -2   8       39.03       39.87      2.51 o 
   6  -2   8       63.41       67.55      9.20 o 
   7  -2   8       24.81       25.12      5.39 o 
   8  -2   8       13.45       14.44      2.25 o 
  -8  -1   8       11.52        8.82      2.40 o 
  -7  -1   8        0.22        1.20      1.42 o 
  -6  -1   8       33.13       40.74      3.59 o 
  -5  -1   8      111.52      104.02      5.55 o 
  -4  -1   8      197.72      149.90      5.67 o 
  -3  -1   8      191.49      170.45      5.56 o 
  -2  -1   8      336.41      320.59      5.52 o 
  -1  -1   8      274.89      254.60      4.91 o 
   0  -1   8      441.99      460.94      6.85 o 
   1  -1   8       81.54       77.68      1.67 o 
   2  -1   8      130.53      119.04      2.59 o 
   3  -1   8       33.14       26.31      1.36 o 
   4  -1   8       38.64       39.46      1.80 o 
   5  -1   8       61.51       62.65      3.92 o 
   6  -1   8       56.76       56.60      6.48 o 
   7  -1   8       11.95       13.60      2.01 o 
   8  -1   8       53.59       46.52      3.34 o 
  -8   0   8       87.57      111.64      7.08 o 
  -7   0   8        1.23        2.40      1.63 o 
  -6   0   8       12.59       13.51      2.40 o 
  -5   0   8        0.66       -0.11      1.09 o 
  -4   0   8        4.53        7.90      3.49 o 
  -3   0   8       92.97       83.77      4.90 o 
  -2   0   8      643.24      628.45     12.51 o 
  -1   0   8      719.35      741.17     11.30 o 
   0   0   8      871.54      860.64      9.16 o 
   1   0   8      213.07      207.32      2.85 o 
   2   0   8       82.88       91.89      2.01 o 
   3   0   8      222.34      224.62      3.26 o 
   4   0   8       93.40       88.29      2.79 o 
   5   0   8        5.48        3.58      0.91 o 
   6   0   8      222.70      213.14      6.55 o 
   7   0   8        0.28        0.73      1.15 o 
   8   0   8        2.73        0.87      1.74 o 
  -8   1   8       16.43       23.53      3.59 o 
  -7   1   8       75.27       81.25      5.66 o 
  -6   1   8       62.91       79.07      5.23 o 
  -5   1   8        6.71        1.96      1.52 o 
  -4   1   8      347.34      335.84     10.48 o 
  -3   1   8      498.08      494.08      7.40 o 
  -2   1   8      339.30      321.49      5.90 o 
  -1   1   8      118.00      132.65      2.19 o 
   0   1   8       24.70       22.56      1.01 o 
   1   1   8       70.80       68.57      1.44 o 
   2   1   8        7.17       11.09      0.64 o 
   3   1   8       37.54       31.69      1.11 o 
   4   1   8      520.18      519.59     10.60 o 
   5   1   8        5.38        4.34      0.96 o 
   6   1   8       22.17       24.54      2.61 o 
   7   1   8       17.95       17.40      1.91 o 
   8   1   8       51.49       42.48      5.23 o 
  -7   2   8        0.99        3.05      1.96 o 
  -6   2   8      154.45      163.27      8.39 o 
  -5   2   8      138.13      145.65      5.12 o 
  -4   2   8        0.08        0.11      0.53 o 
  -3   2   8       78.89       76.04      2.03 o 
  -2   2   8      262.30      264.28      3.97 o 
  -1   2   8      128.06      129.09      2.29 o 
   0   2   8      127.44      122.35      2.01 o 
   1   2   8      158.62      143.21      2.43 o 
   2   2   8      349.72      358.70      4.29 o 
   3   2   8       13.27       14.17      1.05 o 
   4   2   8        0.47        0.46      0.67 o 
   5   2   8        9.11        7.39      1.12 o 
   6   2   8      249.17      235.86      5.39 o 
   7   2   8       18.34       16.56      2.67 o 
   8   2   8       73.85       76.46      5.55 o 
  -7   3   8       68.95       81.36      6.21 o 
  -6   3   8        4.23        4.42      1.42 o 
  -5   3   8       33.01       33.91      2.40 o 
  -4   3   8      272.25      274.55      5.13 o 
  -3   3   8       54.64       51.56      2.84 o 
  -2   3   8        9.94       10.19      0.84 o 
  -1   3   8      120.38      111.75      2.48 o 
   0   3   8      196.30      205.91      3.56 o 
   1   3   8       12.58       12.62      0.83 o 
   2   3   8       38.09       30.15      1.56 o 
   3   3   8       27.76       25.28      2.36 o 
   4   3   8      146.14      139.36      3.87 o 
   5   3   8        6.85        6.38      0.98 o 
   6   3   8       86.19       86.06      4.39 o 
   7   3   8       54.22       55.33      4.36 o 
   8   3   8       25.63       22.87      3.38 o 
  -7   4   8        3.70        7.08      2.72 o 
  -6   4   8       45.80       47.25      2.59 o 
  -5   4   8       10.43       14.80      1.33 o 
  -4   4   8       61.19       66.67      2.33 o 
  -3   4   8       36.14       35.94      1.67 o 
  -2   4   8        5.31        7.08      1.23 o 
  -1   4   8        7.27        4.74      0.65 o 
   0   4   8       73.28       66.53      1.66 o 
   1   4   8       19.51       22.02      1.02 o 
   2   4   8       40.34       42.21      1.90 o 
   3   4   8      110.24      109.84      3.03 o 
   4   4   8      424.39      426.70      7.29 o 
   5   4   8        0.72        0.85      1.10 o 
   6   4   8        0.37        0.98      1.42 o 
   7   4   8        8.60       11.44      2.51 o 
   8   4   8       15.58       20.48      3.16 o 
  -7   5   8        3.31        3.81      1.96 o 
  -6   5   8       44.45       41.10      3.69 o 
  -5   5   8        0.54        0.83      0.82 o 
  -4   5   8      157.95      153.30      4.49 o 
  -3   5   8      540.73      522.79     10.03 o 
  -2   5   8      220.86      215.16      4.66 o 
  -1   5   8        9.75       11.18      1.04 o 
   0   5   8       12.33       10.73      1.06 o 
   1   5   8       99.71      106.69      2.65 o 
   2   5   8      162.98      160.58      3.78 o 
   3   5   8       92.21       94.43      3.56 o 
   4   5   8      210.39      201.00      6.25 o 
   5   5   8      161.34      162.04      6.36 o 
   6   5   8      109.05      109.57      6.54 o 
   7   5   8        0.01       -0.22      1.42 o 
   8   5   8       18.17       19.82      3.16 o 
  -6   6   8       37.70       35.40      2.57 o 
  -5   6   8      120.52      128.14      4.54 o 
  -4   6   8       16.76       14.14      1.64 o 
  -3   6   8       25.11       24.10      2.00 o 
  -2   6   8        9.76       14.55      1.56 o 
  -1   6   8       80.15       86.18      3.02 o 
   0   6   8      108.32      103.47      4.98 o 
   1   6   8      102.26      108.20      3.55 o 
   2   6   8        5.58        4.59      1.12 o 
   3   6   8       24.49       28.07      2.47 o 
   4   6   8        6.27        3.67      1.42 o 
   5   6   8        6.08        4.23      1.63 o 
   6   6   8       83.10       84.09      9.15 o 
   7   6   8        5.75        3.40      1.75 o 
  -5   7   8        0.03        0.37      0.96 o 
  -4   7   8        7.15        5.59      1.44 o 
  -3   7   8       29.06       32.05      2.29 o 
  -2   7   8       83.63       88.46      3.25 o 
  -1   7   8        2.17        3.03      0.79 o 
   0   7   8       85.75       80.17      2.72 o 
   1   7   8        6.57        8.06      1.40 o 
   2   7   8       18.13       17.57      4.52 o 
   3   7   8       76.17       78.34      4.42 o 
   4   7   8       83.34       93.35      4.94 o 
   5   7   8       10.46        7.40      1.95 o 
   6   7   8       22.04       24.13      2.87 o 
   7   7   8       36.44       34.98      5.39 o 
  -5   8   8        9.87        6.34      1.69 o 
  -4   8   8       11.64       12.32      1.76 o 
  -3   8   8        3.54        2.54      1.12 o 
  -2   8   8        4.04        4.78      1.31 o 
  -1   8   8       95.49       96.27      3.02 o 
   0   8   8       50.05       46.87      5.06 o 
   1   8   8      158.97      156.54      6.50 o 
   2   8   8      100.61      101.39      6.59 o 
   3   8   8        0.20        0.53      1.30 o 
   4   8   8        0.17        1.06      1.38 o 
   5   8   8        9.23       12.46      3.43 o 
   6   8   8        9.26        9.83      2.27 o 
  -4   9   8        0.06        0.55      1.19 o 
  -3   9   8        6.95        3.25      1.22 o 
  -2   9   8        6.80        4.39      2.22 o 
  -1   9   8       15.78       17.02      2.00 o 
   0   9   8       72.68       70.56      3.69 o 
   1   9   8        0.10        1.65      1.49 o 
   2   9   8        3.54        1.49      1.54 o 
   3   9   8      110.58      111.75      5.71 o 
   4   9   8        2.81        3.22      2.34 o 
   5   9   8       43.37       49.20      4.13 o 
  -2  10   8       24.04       28.61      3.50 o 
  -1  10   8        0.31       -0.64      1.08 o 
   0  10   8        5.94        3.35      1.93 o 
   1  10   8      105.46      114.13      5.95 o 
   2  10   8        7.51        9.10      2.37 o 
   3  10   8       58.26       69.72      4.85 o 
   4  10   8        0.82        1.98      1.73 o 
  -2  -9   9        2.06       -1.42      1.42 o 
  -1  -9   9       33.88       34.31      3.92 o 
   0  -9   9        0.01        4.68      2.29 o 
   1  -9   9        9.25        4.79      2.72 o 
   2  -9   9       52.33       58.92      6.10 o 
  -4  -8   9       28.60       27.01      2.72 o 
  -3  -8   9       75.74       77.22      4.57 o 
  -2  -8   9       45.12       56.42      4.25 o 
  -1  -8   9      118.85      123.51      6.64 o 
   0  -8   9       37.51       40.41      4.25 o 
   1  -8   9       47.87       46.29      4.79 o 
   2  -8   9       18.12       18.41      3.70 o 
   3  -8   9        7.87        6.97      3.27 o 
   4  -8   9        2.54        7.95      3.70 o 
  -5  -7   9       11.71       14.38      1.96 o 
  -4  -7   9       30.43       31.26      2.72 o 
  -3  -7   9        6.72        6.97      1.74 o 
  -2  -7   9      125.24      135.28      6.43 o 
  -1  -7   9      205.94      236.35      9.69 o 
   0  -7   9       18.04       24.40      3.16 o 
   1  -7   9       43.11       41.82      4.36 o 
   2  -7   9        0.72        1.74      2.29 o 
   3  -7   9        0.67       -1.09      1.96 o 
   4  -7   9       46.17       42.70      5.45 o 
   5  -7   9        7.96        8.60      3.70 o 
  -5  -6   9        6.28        3.92      1.31 o 
  -4  -6   9       31.06       31.04      2.61 o 
  -3  -6   9       83.02       82.23      4.47 o 
  -2  -6   9        1.07        3.16      1.52 o 
  -1  -6   9      104.40      102.60      5.55 o 
   0  -6   9        9.29       14.70      2.51 o 
   1  -6   9        7.14       14.70      2.83 o 
   2  -6   9      223.65      200.85      9.80 o 
   3  -6   9       20.41       23.42      3.81 o 
   4  -6   9       25.66       28.65      4.47 o 
   5  -6   9        1.88        4.47      3.05 o 
   6  -6   9       38.78       38.34      5.77 o 
  -6  -5   9        1.35        2.07      1.20 o 
  -5  -5   9        1.91        2.40      1.31 o 
  -4  -5   9        4.10        6.86      1.52 o 
  -3  -5   9       57.48       61.87      3.70 o 
  -2  -5   9       14.40       11.22      1.85 o 
  -1  -5   9        1.97        0.41      0.70 o 
   0  -5   9      324.22      342.77     12.42 o 
   1  -5   9       33.31       33.55      3.59 o 
   2  -5   9       11.55       13.51      2.83 o 
   3  -5   9        9.09       10.35      2.83 o 
   4  -5   9       86.70      105.91      7.84 o 
   5  -5   9        6.14        7.43      1.12 o 
   6  -5   9       32.85       41.69      6.04 o 
  -6  -4   9      109.39      118.18      5.77 o 
  -5  -4   9       29.12       28.97      2.72 o 
  -4  -4   9        1.07        4.03      1.31 o 
  -3  -4   9        0.10       -0.11      0.87 o 
  -2  -4   9      198.97      187.02      5.42 o 
  -1  -4   9      126.98      122.65      4.42 o 
   0  -4   9       33.98       32.18      2.45 o 
   1  -4   9        6.68        5.58      1.42 o 
   2  -4   9       98.03       96.96      4.71 o 
   3  -4   9        0.53        0.79      1.06 o 
   4  -4   9       92.23       94.86      2.92 o 
   5  -4   9       62.66       67.30      3.23 o 
   6  -4   9       29.90       30.82      2.54 o 
   7  -4   9       27.20       25.66      4.03 o 
  -7  -3   9       12.33       23.74      3.05 o 
  -6  -3   9        0.00        5.45      1.63 o 
  -5  -3   9       11.02       16.23      2.18 o 
  -4  -3   9       61.39       61.57      2.94 o 
  -3  -3   9        7.03       10.81      1.39 o 
  -2  -3   9       15.64       11.50      1.49 o 
  -1  -3   9      150.60      144.61      5.11 o 
   0  -3   9      650.10      649.89     13.08 o 
   1  -3   9        2.89        2.07      0.98 o 
   2  -3   9      384.76      380.19      9.61 o 
   3  -3   9      143.03      148.33      3.41 o 
   4  -3   9        0.84        0.83      0.56 o 
   5  -3   9        6.17        6.38      0.99 o 
   6  -3   9        5.93        8.51      2.36 o 
   7  -3   9        0.07       -0.78      0.78 o 
  -7  -2   9        0.86        1.52      1.52 o 
  -6  -2   9       68.23       69.38      4.68 o 
  -5  -2   9        5.51        5.88      1.74 o 
  -4  -2   9       75.59       78.42      4.47 o 
  -3  -2   9        6.13        3.85      1.63 o 
  -2  -2   9        9.37        6.49      1.34 o 
  -1  -2   9      387.60      387.62     10.74 o 
   0  -2   9       21.24       18.67      1.64 o 
   1  -2   9       63.79       55.78      2.39 o 
   2  -2   9        4.45        4.35      0.53 o 
   3  -2   9        0.24        0.05      0.57 o 
   4  -2   9       43.39       39.91      1.90 o 
   5  -2   9      228.69      226.74      7.27 o 
   6  -2   9      213.10      216.91      7.33 o 
   7  -2   9      147.41      139.75     14.43 o 
   8  -2   9        1.46        1.27      1.47 o 
  -7  -1   9        1.85        2.72      1.74 o 
  -6  -1   9       40.99       40.63      3.70 o 
  -5  -1   9        2.92        1.42      1.42 o 
  -4  -1   9        8.55        5.01      1.52 o 
  -3  -1   9        0.70       -0.31      0.91 o 
  -2  -1   9      322.01      317.73      8.59 o 
  -1  -1   9      567.54      550.81      9.44 o 
   0  -1   9       62.60       67.33      2.28 o 
   1  -1   9        1.02        1.89      0.52 o 
   2  -1   9      169.00      167.59      5.07 o 
   3  -1   9      266.80      269.91      5.28 o 
   4  -1   9      187.78      189.50      4.85 o 
   5  -1   9       53.60       52.99      3.29 o 
   6  -1   9       76.00       84.87      4.26 o 
   7  -1   9       71.66       67.99      3.98 o 
   8  -1   9       44.06       40.99      3.31 o 
  -7   0   9        0.03       -1.31      1.31 o 
  -6   0   9        0.73        3.49      1.74 o 
  -5   0   9        4.02        3.81      1.63 o 
  -4   0   9      181.66      174.21     12.69 o 
  -3   0   9       98.99       83.63      4.32 o 
  -2   0   9      148.31      152.14      5.73 o 
  -1   0   9       10.69       10.23      1.05 o 
   0   0   9        3.20        4.01      0.59 o 
   1   0   9       40.17       37.01      1.72 o 
   2   0   9       89.10       82.83      2.10 o 
   3   0   9        6.67        6.90      0.82 o 
   4   0   9       46.81       44.66      2.60 o 
   5   0   9       73.60       73.19      3.62 o 
   6   0   9       29.60       34.34      2.89 o 
   7   0   9        1.46        2.35      1.42 o 
   8   0   9        7.40       13.51      3.16 o 
  -7   1   9        3.18        2.07      1.96 o 
  -6   1   9       29.06       26.69      3.38 o 
  -5   1   9       19.77       23.64      3.05 o 
  -4   1   9      216.26      216.71      8.02 o 
  -3   1   9      133.52      129.33     11.27 o 
  -2   1   9        1.48        0.79      0.60 o 
  -1   1   9      273.51      265.69      6.78 o 
   0   1   9      122.11      118.95      3.01 o 
   1   1   9      127.62      125.43      2.74 o 
   2   1   9       28.07       27.83      1.13 o 
   3   1   9        7.87        8.86      0.85 o 
   4   1   9       36.50       32.68      1.97 o 
   5   1   9        2.94        1.24      0.84 o 
   6   1   9       52.81       48.11      3.08 o 
   7   1   9       14.65       12.33      1.95 o 
   8   1   9       62.75       57.62      5.99 o 
  -7   2   9       13.21       15.58      3.16 o 
  -6   2   9       57.30       48.25      4.57 o 
  -5   2   9       43.39       52.39      4.36 o 
  -4   2   9       50.67       46.88      2.55 o 
  -3   2   9       32.81       30.14      1.50 o 
  -2   2   9        9.37       10.23      0.95 o 
  -1   2   9      175.80      181.60      5.02 o 
   0   2   9      311.57      299.26      4.45 o 
   1   2   9        2.19        2.18      0.54 o 
   2   2   9      107.17      102.13      2.08 o 
   3   2   9        2.67        2.07      0.69 o 
   4   2   9       58.39       56.01      2.54 o 
   5   2   9       15.41       16.01      1.54 o 
   6   2   9      150.49      158.10      9.26 o 
   7   2   9       11.42       13.03      2.09 o 
  -7   3   9        0.24        1.20      1.96 o 
  -6   3   9       52.77       62.52      5.45 o 
  -5   3   9       30.95       24.63      2.22 o 
  -4   3   9      148.63      153.52      3.97 o 
  -3   3   9      246.26      242.97      5.26 o 
  -2   3   9      462.39      466.22      7.44 o 
  -1   3   9      260.69      266.83      4.27 o 
   0   3   9      254.13      275.32      5.37 o 
   1   3   9      164.61      161.75      2.99 o 
   2   3   9       65.72       67.33      1.99 o 
   4   3   9       12.99       12.85      1.39 o 
   5   3   9        0.18        0.37      0.78 o 
   6   3   9       74.72       77.99      4.35 o 
   7   3   9       10.58        8.71      2.40 o 
   8   3   9       21.28       17.10      3.16 o 
  -6   4   9       45.92       53.72      3.44 o 
  -5   4   9       19.62       17.26      1.61 o 
  -4   4   9       60.05       61.16      3.34 o 
  -3   4   9      464.72      464.34      7.92 o 
  -2   4   9       14.58       14.40      1.27 o 
  -1   4   9       63.75       59.95      1.76 o 
   0   4   9       15.40       19.06      1.27 o 
   1   4   9        2.76        1.35      0.66 o 
   2   4   9       20.75       24.57      1.88 o 
   3   4   9       14.59       16.05      1.37 o 
   4   4   9      168.73      169.12      4.05 o 
   5   4   9       80.64       69.64      4.15 o 
   6   4   9        8.73        6.21      2.18 o 
   7   4   9        0.02       -1.09      1.42 o 
  -6   5   9       32.49       37.36      4.14 o 
  -5   5   9       34.67       38.65      2.90 o 
  -4   5   9       14.14       13.80      1.50 o 
  -3   5   9       24.14       24.48      1.80 o 
  -2   5   9        0.24        0.59      0.69 o 
  -1   5   9       17.09       17.19      1.45 o 
   0   5   9        0.61        0.29      0.57 o 
   1   5   9       91.30      103.04      3.05 o 
   2   5   9      158.38      168.58      4.08 o 
   3   5   9       21.09       21.43      1.43 o 
   4   5   9      142.49      137.69      5.00 o 
   5   5   9       63.40       58.92      6.43 o 
   6   5   9       12.51        9.91      4.57 o 
   7   5   9       44.52       44.44      4.47 o 
  -6   6   9        0.03       -0.54      1.27 o 
  -5   6   9       35.56       40.65      2.88 o 
  -4   6   9        0.83        0.66      0.85 o 
  -3   6   9        0.20        2.85      1.02 o 
  -2   6   9       15.47       12.08      1.49 o 
  -1   6   9      115.78      122.59      4.20 o 
   0   6   9        4.52        8.06      1.07 o 
   1   6   9        3.42        1.94      1.05 o 
   2   6   9       40.66       39.60      1.90 o 
   3   6   9        0.76        8.81      2.61 o 
   4   6   9      114.67      108.43      5.15 o 
   5   6   9      277.70      256.38     23.31 o 
   6   6   9      137.21      140.10     13.23 o 
   7   6   9       20.66       25.42      3.08 o 
  -5   7   9        0.11       -0.42      1.09 o 
  -4   7   9        6.35        4.92      1.31 o 
  -3   7   9       76.28       80.89      3.56 o 
  -2   7   9        7.49        6.87      1.38 o 
  -1   7   9      120.80      126.64      4.05 o 
   0   7   9       42.12       47.79      4.08 o 
   1   7   9        6.04        6.02      1.00 o 
   2   7   9       21.03       21.17      3.86 o 
   3   7   9        8.69       13.55      2.27 o 
   4   7   9       42.19       42.81      9.75 o 
   5   7   9       43.20       53.49      4.30 o 
   6   7   9       96.06      101.86      6.04 o 
  -4   8   9        0.50        1.79      1.12 o 
  -3   8   9        6.51        8.67      1.62 o 
  -2   8   9        6.28        4.55      1.75 o 
  -1   8   9       42.93       37.36      2.52 o 
   0   8   9       19.99       23.46      2.40 o 
   1   8   9       80.21       82.52      4.08 o 
   2   8   9      205.08      210.37      9.64 o 
   3   8   9       33.13       27.18      3.87 o 
   4   8   9      146.30      163.84      7.07 o 
   5   8   9      107.81      130.45      6.33 o 
  -3   9   9        5.02        5.86      1.51 o 
  -2   9   9       47.04       43.28      2.79 o 
  -1   9   9        8.34        4.12      1.74 o 
   0   9   9       44.76       41.24      3.21 o 
   1   9   9       19.77       24.19      4.25 o 
   2   9   9        0.01        0.75      1.57 o 
   3   9   9       98.51      103.23      6.64 o 
   4   9   9        0.81        1.10      1.57 o 
  -1  10   9       29.18       27.40      3.57 o 
   0  10   9        0.35        0.34      1.45 o 
   1  10   9        6.90        9.82      2.56 o 
   2  10   9        2.90        1.86      1.77 o 
  -2  -8  10       11.16       13.83      2.61 o 
  -1  -8  10        8.75        8.06      2.51 o 
   0  -8  10        5.95        3.38      2.18 o 
   1  -8  10        5.05        6.43      2.72 o 
   2  -8  10        0.30        0.76      2.18 o 
   3  -8  10       51.96       46.94      5.77 o 
  -4  -7  10       10.08       14.70      2.18 o 
  -3  -7  10       58.69       63.28      4.36 o 
  -2  -7  10       16.13       13.94      2.40 o 
  -1  -7  10        7.60       10.24      2.40 o 
   0  -7  10        5.58        4.47      2.29 o 
   1  -7  10       50.90       60.99      5.23 o 
   2  -7  10        3.31        2.07      2.40 o 
   3  -7  10       19.09       12.74      3.70 o 
   4  -7  10       50.67       56.86      6.21 o 
  -5  -6  10       67.85       70.58      4.25 o 
  -4  -6  10        5.10        8.28      1.74 o 
  -3  -6  10        8.57       13.51      2.18 o 
  -2  -6  10       11.67       10.02      2.18 o 
  -1  -6  10       32.06       33.00      3.38 o 
   0  -6  10        0.84       -1.42      1.42 o 
   1  -6  10        1.23        0.11      1.74 o 
   2  -6  10       42.79       47.92      4.79 o 
   3  -6  10       60.13       63.72      5.88 o 
   4  -6  10       61.88       60.23      6.21 o 
   5  -6  10        1.03        1.09      2.83 o 
  -5  -5  10       68.74       82.02      4.68 o 
  -4  -5  10        2.54        0.98      1.20 o 
  -3  -5  10       36.73       38.45      3.27 o 
  -2  -5  10        1.21        1.42      1.31 o 
  -1  -5  10       17.66       16.88      2.51 o 
   0  -5  10       74.26       78.53      5.23 o 
   1  -5  10       46.11       57.51      4.79 o 
   2  -5  10       10.44       11.65      2.83 o 
   3  -5  10       38.60       36.81      4.47 o 
   4  -5  10       23.96       29.47      4.85 o 
   5  -5  10       22.77       21.13      4.57 o 
   6  -5  10      139.66      162.40     11.00 o 
  -6  -4  10        1.07        1.63      1.31 o 
  -5  -4  10        9.70        7.84      1.85 o 
  -4  -4  10        1.11        0.98      1.20 o 
  -3  -4  10       46.16       37.69      3.16 o 
  -2  -4  10      108.88       94.98      5.12 o 
  -1  -4  10        0.35       -0.22      1.31 o 
   0  -4  10       23.10       18.41      2.72 o 
   1  -4  10        4.33        2.40      1.74 o 
   2  -4  10       90.16       81.69      5.77 o 
   3  -4  10       72.31       61.92      4.05 o 
   4  -4  10      159.26      164.10      9.26 o 
   5  -4  10       18.85       13.77      1.57 o 
   6  -4  10       25.92       27.30      5.39 o 
  -6  -3  10       20.35       20.15      2.72 o 
  -5  -3  10       10.81        7.84      1.85 o 
  -4  -3  10       13.50        9.04      1.85 o 
  -3  -3  10        0.40       -0.87      0.98 o 
  -2  -3  10       78.82       87.46      4.90 o 
  -1  -3  10       25.53       28.14      5.39 o 
   0  -3  10      207.92      215.76     21.08 o 
   1  -3  10        6.82        8.55      1.81 o 
   2  -3  10      910.53      886.31     21.48 o 
   3  -3  10      105.33      100.07      4.05 o 
   4  -3  10       42.96       43.42      2.24 o 
   5  -3  10        2.15        1.25      0.73 o 
   6  -3  10       71.10       73.49      4.23 o 
   7  -3  10       72.92       72.53      3.23 o 
  -6  -2  10        0.11        1.85      1.52 o 
  -5  -2  10       67.20       66.44      4.47 o 
  -4  -2  10       90.80       90.62      5.12 o 
  -3  -2  10       77.67       74.28      4.47 o 
  -2  -2  10       24.60       21.38      2.18 o 
  -1  -2  10        1.87        3.61      1.33 o 
   0  -2  10     1051.51     1036.19     17.95 o 
   1  -2  10       22.27       20.45      1.57 o 
   2  -2  10       56.80       58.79      1.89 o 
   3  -2  10        8.86        8.38      1.08 o 
   4  -2  10        7.15        9.32      1.25 o 
   5  -2  10        0.26        0.11      0.91 o 
   6  -2  10       11.14       10.73      1.91 o 
   7  -2  10        4.12        2.11      1.43 o 
  -7  -1  10       16.78       20.91      3.27 o 
  -6  -1  10       21.23       24.72      3.16 o 
  -5  -1  10        1.43        0.44      1.20 o 
  -4  -1  10        7.08        6.75      1.85 o 
  -3  -1  10       37.65       30.50      2.94 o 
  -2  -1  10      416.25      389.68     22.87 o 
  -1  -1  10       98.74      100.05      4.40 o 
   0  -1  10      758.24      759.52     12.09 o 
   1  -1  10       58.79       57.50      3.05 o 
   2  -1  10       23.65       27.59      2.37 o 
   3  -1  10       45.56       36.91      1.79 o 
   4  -1  10      283.89      287.20      9.81 o 
   5  -1  10       71.57       69.58      4.47 o 
   6  -1  10        0.22        0.50      1.09 o 
   7  -1  10       34.62       36.52      3.54 o 
  -7   0  10       10.89       11.65      2.83 o 
  -6   0  10       19.38       23.09      3.16 o 
  -5   0  10        0.49        2.07      1.42 o 
  -4   0  10      195.21      182.87      8.28 o 
  -3   0  10       77.72       67.93      4.36 o 
  -2   0  10     1051.24      995.63     24.06 o 
  -1   0  10        7.49        6.66      1.35 o 
   0   0  10       99.98      104.30      2.50 o 
   1   0  10        0.28        0.28      0.52 o 
   2   0  10       71.79       83.12      2.95 o 
   3   0  10        5.13        4.17      1.23 o 
   4   0  10       14.45       16.50      2.14 o 
   5   0  10       38.69       37.60      3.10 o 
   6   0  10        0.69       -0.80      1.02 o 
   7   0  10        8.91        5.50      1.64 o 
  -7   1  10       15.40       22.00      3.49 o 
  -6   1  10        0.10        0.11      1.52 o 
  -5   1  10        2.83        1.96      1.63 o 
  -4   1  10       66.85       69.38      4.79 o 
  -3   1  10      119.19       99.38      5.24 o 
  -2   1  10      170.47      173.10      9.38 o 
  -1   1  10       88.24       85.61      2.30 o 
   0   1  10      330.89      321.33      6.22 o 
   1   1  10       84.97       92.20      2.61 o 
   2   1  10      354.34      331.68      5.83 o 
   3   1  10        0.90        0.11      0.84 o 
   4   1  10        4.13        3.60      1.23 o 
   5   1  10        1.99        2.21      1.43 o 
   6   1  10      142.83      160.92      6.64 o 
   7   1  10        2.57        1.46      2.07 o 
  -6   2  10      137.52      155.32      8.50 o 
  -5   2  10        0.14        0.87      1.31 o 
  -4   2  10       43.08       41.61      3.92 o 
  -3   2  10      154.04      147.50      4.83 o 
  -2   2  10      252.15      253.93      5.49 o 
  -1   2  10       49.85       55.87      2.00 o 
   0   2  10      127.31      114.43      3.00 o 
   1   2  10      495.04      469.06      8.37 o 
   2   2  10       10.53       13.82      1.35 o 
   3   2  10        5.64        8.75      1.71 o 
   4   2  10      187.97      178.03      8.90 o 
   5   2  10        0.00        0.53      1.14 o 
   6   2  10       22.44       18.10      2.27 o 
   7   2  10        6.10       -0.33      2.07 o 
  -6   3  10       26.08       33.87      4.14 o 
  -5   3  10        1.31        2.94      1.85 o 
  -4   3  10       92.85       83.92      5.99 o 
  -3   3  10       32.44       33.20      2.13 o 
  -2   3  10        3.00        2.09      1.18 o 
  -1   3  10      173.43      179.05      3.98 o 
   0   3  10       27.91       24.96      1.47 o 
   1   3  10        4.27        1.89      0.99 o 
   2   3  10      320.15      316.97      7.68 o 
   3   3  10        2.90        2.49      0.81 o 
   4   3  10        0.19       -0.19      0.70 o 
   5   3  10        1.71        2.23      1.02 o 
   6   3  10      213.72      216.86      7.90 o 
   7   3  10        8.11        3.82      2.89 o 
  -6   4  10       31.50       34.42      3.92 o 
  -5   4  10       22.27       27.12      3.49 o 
  -4   4  10       13.02       14.41      1.58 o 
  -3   4  10        3.55        3.81      1.07 o 
  -2   4  10       16.77       13.38      1.55 o 
  -1   4  10       17.66       20.12      2.06 o 
   0   4  10      288.13      294.21      5.91 o 
   1   4  10       46.34       41.59      2.26 o 
   2   4  10        1.19        0.74      0.73 o 
   3   4  10       43.52       39.19      2.17 o 
   4   4  10      170.08      180.60      6.81 o 
   5   4  10        4.78        2.32      1.30 o 
   6   4  10        1.29        0.04      1.30 o 
   7   4  10        1.09        0.11      1.63 o 
  -5   5  10        9.16        7.26      1.77 o 
  -4   5  10        8.79        7.97      1.83 o 
  -3   5  10        7.46        9.62      1.91 o 
  -2   5  10        4.32        4.24      1.04 o 
  -1   5  10      109.41      109.83      3.86 o 
   0   5  10       15.98       13.31      1.91 o 
   1   5  10       13.99       12.75      2.32 o 
   2   5  10       92.13      102.30      3.96 o 
   3   5  10       18.67       18.75      1.84 o 
   4   5  10      142.67      146.75      5.29 o 
   5   5  10      237.22      231.69     10.35 o 
   6   5  10        0.77       -0.49      1.63 o 
   7   5  10        0.07        0.35      1.57 o 
  -5   6  10        5.23        5.65      1.76 o 
  -4   6  10        1.41        0.36      1.36 o 
  -3   6  10       63.70       63.95      3.11 o 
  -2   6  10      328.90      322.27     17.81 o 
  -1   6  10       52.99       53.46      4.09 o 
   0   6  10       62.26       72.78      3.09 o 
   1   6  10        5.34        4.12      0.98 o 
   2   6  10       81.85       83.89      2.92 o 
   3   6  10       18.17       23.02      2.35 o 
   4   6  10      156.39      150.27      6.37 o 
   5   6  10      248.14      230.23     16.50 o 
   6   6  10      299.97      294.87     17.43 o 
  -4   7  10       53.01       55.39      5.50 o 
  -3   7  10       54.29       58.05      5.16 o 
  -2   7  10      261.65      258.98      7.12 o 
  -1   7  10       61.32       62.90      3.23 o 
   0   7  10       75.35       80.02      6.72 o 
   1   7  10       40.86       47.47      4.67 o 
   2   7  10       18.10       15.08      2.81 o 
   3   7  10       53.61       60.41      4.20 o 
   4   7  10        3.69        4.22      1.73 o 
   5   7  10       38.99       30.63      3.37 o 
   6   7  10        1.37        0.38      1.48 o 
  -3   8  10        0.69        1.61      1.28 o 
  -2   8  10        0.49        0.90      1.10 o 
  -1   8  10       76.54       84.45      6.86 o 
   0   8  10        9.67        9.99      1.55 o 
   1   8  10        4.63        3.68      1.44 o 
   2   8  10        7.36        7.55      2.08 o 
   3   8  10        2.31        2.29      1.67 o 
   4   8  10       27.17       33.37      3.49 o 
   5   8  10        5.37        4.44      1.96 o 
  -2   9  10        5.07        5.60      2.58 o 
  -1   9  10        0.36       -1.42      1.42 o 
   0   9  10       42.89       48.56      7.79 o 
   1   9  10       32.87       34.22      3.41 o 
   2   9  10       46.69       57.10      6.59 o 
   3   9  10        0.04       -1.34      1.85 o 
   0  -8  11        3.17        4.57      2.51 o 
  -3  -7  11       44.11       43.02      3.81 o 
  -2  -7  11        4.97        6.10      2.07 o 
  -1  -7  11       20.74       27.34      3.59 o 
   0  -7  11        0.48       -0.76      1.63 o 
   1  -7  11       51.13       62.52      5.66 o 
   2  -7  11        3.24        2.40      2.61 o 
   3  -7  11        0.08       -1.52      2.18 o 
  -4  -6  11       92.77      103.36      5.66 o 
  -3  -6  11        0.04        0.76      1.31 o 
  -2  -6  11       27.55       33.11      3.49 o 
  -1  -6  11      134.32      135.82      7.30 o 
   0  -6  11       41.37       54.79      4.90 o 
   1  -6  11       54.49       54.35      5.12 o 
   2  -6  11       20.31       14.27      3.38 o 
   3  -6  11       12.35       17.86      4.03 o 
   4  -6  11       24.52       29.30      4.90 o 
  -5  -5  11      135.59      144.64      6.97 o 
  -4  -5  11       26.55       27.99      2.94 o 
  -3  -5  11       28.24       25.27      2.83 o 
  -2  -5  11       44.04       43.68      3.81 o 
  -1  -5  11       21.84       16.99      2.72 o 
   0  -5  11       69.65       72.98      5.23 o 
   1  -5  11       31.31       33.66      4.03 o 
   2  -5  11       39.85       39.54      4.57 o 
   3  -5  11       55.13       56.31      5.66 o 
   4  -5  11        6.04        2.51      2.72 o 
   5  -5  11        3.03        5.12      3.16 o 
  -5  -4  11        0.01       -0.65      1.31 o 
  -4  -4  11        2.78        0.98      1.31 o 
  -3  -4  11        1.40        1.42      1.42 o 
  -2  -4  11       33.79       27.99      3.05 o 
  -1  -4  11       19.21       23.85      2.94 o 
   0  -4  11       30.30       30.06      3.49 o 
   1  -4  11      166.80      170.46      8.60 o 
   2  -4  11       23.44       18.30      3.16 o 
   3  -4  11       81.38       75.70      6.32 o 
   4  -4  11       59.46       57.95      4.42 o 
   5  -4  11       76.20       72.65      7.19 o 
   6  -4  11        3.32        1.98      2.94 o 
  -5  -3  11       72.05       67.31      4.68 o 
  -4  -3  11       12.63       17.10      2.51 o 
  -3  -3  11        0.25        1.20      1.31 o 
  -2  -3  11      100.54      107.07      5.88 o 
  -1  -3  11      253.12      229.06      9.58 o 
   0  -3  11       89.47       83.98      5.45 o 
   1  -3  11       98.52       99.77      6.21 o 
   2  -3  11      338.61      361.28     14.27 o 
   3  -3  11       74.51       74.52      4.49 o 
   4  -3  11       10.97       12.10      2.36 o 
   5  -3  11        5.62        7.33      1.46 o 
   6  -3  11        2.83        0.36      1.07 o 
  -6  -2  11        2.51        5.34      1.96 o 
  -5  -2  11       26.89       27.12      3.27 o 
  -4  -2  11      169.94      175.79      8.06 o 
  -3  -2  11       13.98       15.14      2.51 o 
  -2  -2  11       26.74       30.93      3.27 o 
  -1  -2  11       14.25       11.87      2.29 o 
   0  -2  11      741.67      722.90     18.32 o 
   1  -2  11      133.75      120.28      6.97 o 
   2  -2  11       78.22       80.09      3.80 o 
   3  -2  11       47.32       45.12      1.66 o 
   4  -2  11        9.66       11.14      1.45 o 
   5  -2  11        2.84        1.57      1.15 o 
   6  -2  11       10.59        8.47      2.34 o 
   7  -2  11       10.01        8.25      1.85 o 
  -6  -1  11       15.85       22.76      3.27 o 
  -5  -1  11        0.18       -0.76      1.31 o 
  -4  -1  11       86.04       94.21      5.66 o 
  -3  -1  11       21.93       25.49      3.05 o 
  -2  -1  11       68.77       56.53      4.25 o 
  -1  -1  11       24.21       26.64      3.21 o 
   0  -1  11       10.90        8.00      1.79 o 
   1  -1  11        4.09        4.20      1.20 o 
   2  -1  11       14.35       14.05      1.14 o 
   3  -1  11        0.12        0.02      0.72 o 
   4  -1  11      121.65      115.74      4.44 o 
   5  -1  11       14.77       13.11      4.03 o 
   6  -1  11       17.68       15.39      2.28 o 
   7  -1  11      168.58      176.43     13.12 o 
  -6   0  11       41.17       55.88      4.79 o 
  -5   0  11       13.70       12.85      2.61 o 
  -4   0  11       94.17       92.25      5.77 o 
  -3   0  11        1.85        0.98      1.42 o 
  -2   0  11      158.74      159.89      7.62 o 
  -1   0  11       45.81       51.99      3.70 o 
   0   0  11      107.04      105.40      2.48 o 
   1   0  11      109.83      111.03      4.56 o 
   2   0  11      116.99      111.41      6.72 o 
   3   0  11        2.39        3.38      1.19 o 
   4   0  11       57.69       58.38      3.69 o 
   5   0  11       20.33       18.37      5.55 o 
   6   0  11       45.19       46.31      3.53 o 
   7   0  11       86.11       90.64      4.81 o 
  -6   1  11        1.44        3.70      2.07 o 
  -5   1  11       15.21       14.92      2.83 o 
  -4   1  11       73.72       81.47      5.55 o 
  -3   1  11        1.60        1.85      1.52 o 
  -2   1  11       43.50       39.80      3.58 o 
  -1   1  11        0.87        0.27      0.66 o 
   0   1  11      139.24      140.74      3.34 o 
   1   1  11       10.56       14.11      1.44 o 
   2   1  11       52.52       59.27      2.97 o 
   3   1  11        2.03        1.94      1.16 o 
   4   1  11       35.75       38.26      3.19 o 
   5   1  11       42.24       36.54      3.12 o 
   6   1  11       15.09       13.38      2.25 o 
   7   1  11       49.78       53.41      3.92 o 
  -6   2  11       74.32       80.06      6.10 o 
  -5   2  11       22.97       31.70      3.92 o 
  -4   2  11       25.27       28.21      3.49 o 
  -3   2  11       31.27       28.90      2.31 o 
  -2   2  11       44.06       46.23      2.59 o 
  -1   2  11        4.17        5.53      1.26 o 
   0   2  11       65.06       64.93      2.37 o 
   1   2  11       10.19       11.60      1.18 o 
   2   2  11        4.19        2.42      1.26 o 
   3   2  11       11.78        9.68      2.00 o 
   4   2  11       60.55       55.87      7.52 o 
   5   2  11       62.24       66.51      4.63 o 
   6   2  11        3.04        1.92      1.52 o 
   7   2  11        4.97        5.45      2.94 o 
  -6   3  11        7.12        7.30      2.61 o 
  -5   3  11       16.49        9.04      2.72 o 
  -4   3  11       37.31       42.89      5.50 o 
  -3   3  11        0.01        0.63      0.74 o 
  -2   3  11       57.99       47.77      2.41 o 
  -1   3  11       82.42       76.53      3.08 o 
   0   3  11       36.19       33.59      2.63 o 
   1   3  11        1.22       -0.05      0.99 o 
   2   3  11       11.66       14.19      2.35 o 
   3   3  11       35.71       30.97      2.83 o 
   4   3  11        4.00        4.29      1.43 o 
   5   3  11       37.01       39.10      5.34 o 
   6   3  11        6.11        7.30      3.27 o 
   7   3  11       70.04       67.86      7.41 o 
  -5   4  11        1.34        0.44      1.52 o 
  -4   4  11       35.72       40.95      4.03 o 
  -3   4  11        0.66       -0.49      0.94 o 
  -2   4  11      204.63      206.57      8.33 o 
  -1   4  11        0.05        1.05      1.07 o 
   0   4  11       41.14       39.00      3.30 o 
   1   4  11      275.44      267.07     18.63 o 
   2   4  11      136.00      126.56      6.21 o 
   3   4  11       18.60       16.56      3.03 o 
   4   4  11        2.82        1.72      1.37 o 
   5   4  11       69.71       70.84      6.21 o 
   6   4  11       25.30       25.60      5.12 o 
  -5   5  11        3.62        7.62      2.40 o 
  -4   5  11       15.33       14.49      2.25 o 
  -3   5  11       31.99       33.58      3.32 o 
  -2   5  11      155.22      156.98      7.19 o 
  -1   5  11      124.53      114.76      7.52 o 
   0   5  11       43.53       42.54      3.61 o 
   1   5  11      195.81      182.87      7.45 o 
   2   5  11        6.20        4.43      1.52 o 
   3   5  11       73.61       72.02      4.27 o 
   4   5  11       49.87       57.34      3.14 o 
   5   5  11        2.71        3.67      1.48 o 
   6   5  11        0.21       -0.11      1.49 o 
  -4   6  11       28.30       34.42      3.32 o 
  -3   6  11       10.08       13.48      2.72 o 
  -2   6  11       73.43       77.46      4.68 o 
  -1   6  11       41.28       45.49      3.79 o 
   0   6  11       83.73       74.79      4.69 o 
   1   6  11       52.47       59.53      3.73 o 
   2   6  11       34.19       38.01      2.56 o 
   3   6  11       40.02       42.47      3.02 o 
   4   6  11        2.95        4.62      1.63 o 
   5   6  11       17.06       21.50      2.89 o 
   6   6  11        5.65        4.17      3.43 o 
  -3   7  11       14.54       14.83      2.56 o 
  -2   7  11        0.14       -0.03      1.40 o 
  -1   7  11      192.18      185.14      7.71 o 
   0   7  11       81.08       96.25      9.69 o 
   1   7  11       44.84       46.16      2.82 o 
   2   7  11        0.01        0.46      1.47 o 
   3   7  11       16.77       14.40      2.63 o 
   4   7  11        2.88        1.24      1.67 o 
   5   7  11        0.20        0.80      1.57 o 
  -2   8  11        9.45       13.11      3.54 o 
  -1   8  11        1.82        1.22      2.61 o 
   0   8  11       28.95       28.86      2.38 o 
   1   8  11        0.14       -0.16      1.47 o 
   2   8  11       12.61       14.59      2.28 o 
   3   8  11        0.47       -0.40      1.41 o 
   4   8  11       14.48       20.58      2.99 o 
   0   9  11       15.93       16.11      2.96 o 
   1   9  11       86.46       82.54      9.48 o 
   2   9  11       25.35       26.01      3.27 o 
   0  -7  12        0.52       -1.74      1.96 o 
   1  -7  12       25.97       25.05      4.25 o 
  -2  -6  12        3.37        1.20      1.74 o 
  -1  -6  12       70.04       79.07      5.77 o 
   0  -6  12      105.34      117.41      7.30 o 
   1  -6  12       29.41       27.67      4.25 o 
   2  -6  12       11.62       11.00      3.38 o 
   3  -6  12        8.20       11.33      3.70 o 
  -3  -5  12        4.28        5.01      1.96 o 
  -2  -5  12       60.13       65.24      4.90 o 
  -1  -5  12        2.96        6.10      2.29 o 
   0  -5  12       16.37       23.31      3.49 o 
   1  -5  12        4.48        0.98      2.29 o 
   2  -5  12       18.80       16.99      3.59 o 
   3  -5  12      165.71      173.29      9.91 o 
   4  -5  12        1.71        6.21      3.27 o 
  -4  -4  12      172.21      187.23      8.60 o 
  -3  -4  12       14.81       13.61      2.51 o 
  -2  -4  12        1.41        0.65      1.42 o 
  -1  -4  12        0.39        0.33      1.52 o 
   0  -4  12       46.75       47.16      4.57 o 
   1  -4  12      140.08      176.34      9.15 o 
   2  -4  12        0.26        1.63      2.18 o 
   3  -4  12       13.65       12.09      3.27 o 
   4  -4  12       80.11       69.60      7.52 o 
   5  -4  12       20.44       15.03      4.25 o 
  -5  -3  12        4.04        4.79      1.96 o 
  -4  -3  12        4.94        5.45      1.96 o 
  -3  -3  12        0.86        3.38      1.74 o 
  -2  -3  12        6.53        4.03      1.85 o 
  -1  -3  12       41.69       37.03      3.81 o 
   0  -3  12        5.23        8.28      2.29 o 
   1  -3  12       30.76       34.64      3.92 o 
   2  -3  12       27.76       24.72      3.81 o 
   3  -3  12        0.20        2.46      1.69 o 
   4  -3  12        3.61        1.31      2.40 o 
   5  -3  12       19.06       22.60      2.04 o 
  -5  -2  12        0.92       -0.11      1.42 o 
  -4  -2  12        0.11        0.33      1.42 o 
  -3  -2  12       54.76       60.78      4.57 o 
  -2  -2  12       32.51       32.57      3.59 o 
  -1  -2  12       38.10       38.67      3.92 o 
   0  -2  12       39.10       39.97      4.03 o 
   1  -2  12        0.11       -0.87      1.63 o 
   2  -2  12       11.52       14.51      3.05 o 
   3  -2  12      144.50      150.42      4.77 o 
   4  -2  12       26.99       23.89      1.99 o 
   5  -2  12       14.42       15.48      2.00 o 
   6  -2  12       40.79       47.45      8.17 o 
  -5  -1  12       24.60       26.36      3.49 o 
  -4  -1  12       73.55       78.64      5.45 o 
  -3  -1  12       15.90       17.54      2.83 o 
  -2  -1  12        2.24        4.47      1.85 o 
  -1  -1  12       38.09       38.45      3.81 o 
   0  -1  12        0.13        0.65      1.42 o 
   1  -1  12        9.09        9.52      1.84 o 
   2  -1  12        3.26        3.11      1.35 o 
   3  -1  12        2.52        0.37      0.95 o 
   4  -1  12      128.47      121.06      5.08 o 
   5  -1  12        1.09        1.62      1.25 o 
   6  -1  12       32.87       36.81      3.19 o 
  -5   0  12        2.38        4.57      2.07 o 
  -4   0  12       29.59       36.92      3.92 o 
  -3   0  12        7.24       10.89      2.40 o 
  -2   0  12       12.70        8.06      2.29 o 
  -1   0  12       60.64       66.98      5.01 o 
   0   0  12      102.38      111.70      4.47 o 
   1   0  12       57.37       54.16      2.24 o 
   2   0  12       15.59       15.23      1.50 o 
   3   0  12        4.90        3.54      1.18 o 
   4   0  12      107.97       93.71      4.68 o 
   5   0  12       23.89       28.63      2.83 o 
   6   0  12        0.09        1.55      1.39 o 
  -5   1  12       32.34       38.34      4.36 o 
  -4   1  12        5.29        3.81      1.96 o 
  -3   1  12       26.89       22.98      3.16 o 
  -2   1  12       94.07       90.95      5.88 o 
  -1   1  12       95.19       96.71      4.27 o 
   0   1  12       50.98       48.04      2.22 o 
   1   1  12        1.28        2.08      0.78 o 
   2   1  12      266.28      266.89      7.78 o 
   3   1  12        4.24        2.19      1.31 o 
   4   1  12       49.63       45.42      3.57 o 
   5   1  12       30.59       32.49      3.15 o 
   6   1  12      277.96      286.50      9.55 o 
  -5   2  12       14.32       15.03      3.27 o 
  -4   2  12       44.42       52.39      4.79 o 
  -3   2  12        0.05       -0.44      1.52 o 
  -2   2  12      135.70      130.38      5.16 o 
  -1   2  12       81.43       82.34      3.27 o 
   0   2  12      250.49      249.17      6.08 o 
   1   2  12       15.35       15.07      2.06 o 
   2   2  12       18.83       15.91      2.37 o 
   3   2  12       30.41       23.70      2.81 o 
   4   2  12       63.05       59.55      4.15 o 
   5   2  12       23.68       22.05      2.89 o 
   6   2  12        1.70        0.73      1.47 o 
  -5   3  12        0.84       -0.65      1.74 o 
  -4   3  12        1.99        6.32      2.40 o 
  -3   3  12        1.76        2.01      1.20 o 
  -2   3  12        0.03        0.96      0.88 o 
  -1   3  12       20.77       19.70      2.28 o 
   0   3  12       31.14       27.76      5.01 o 
   1   3  12        9.16        6.39      3.05 o 
   2   3  12      357.75      349.14     13.34 o 
   3   3  12       35.32       41.34      3.60 o 
   4   3  12       64.26       61.38     10.24 o 
   5   3  12       44.98       45.21      3.61 o 
   6   3  12       23.76       22.26      3.87 o 
  -5   4  12        1.36       -0.22      1.74 o 
  -4   4  12        6.81        2.94      1.85 o 
  -3   4  12       13.56       15.60      2.08 o 
  -2   4  12       82.64       83.29      4.45 o 
  -1   4  12        0.77        0.53      1.25 o 
   0   4  12      344.44      341.55     10.83 o 
   1   4  12       10.38       12.81      2.37 o 
   2   4  12       74.83       76.05      4.89 o 
   3   4  12        4.71        4.79      2.45 o 
   4   4  12        0.05        2.16      1.52 o 
   5   4  12        1.58        2.58      2.89 o 
   6   4  12        2.93        4.25      3.27 o 
  -4   5  12       35.06       35.36      5.50 o 
  -3   5  12       15.69       15.00      2.40 o 
  -2   5  12      126.14      138.57     10.24 o 
  -1   5  12       15.34       16.27      2.61 o 
   0   5  12       57.35       60.17      4.39 o 
   1   5  12        3.05        2.01      1.70 o 
   2   5  12        1.54        0.08      1.63 o 
   3   5  12       52.52       55.30      4.05 o 
   4   5  12       39.24       40.51      3.08 o 
   5   5  12       60.00       68.62      8.06 o 
  -3   6  12        6.12        8.25      2.15 o 
  -2   6  12        8.22        6.27      1.97 o 
  -1   6  12        2.97        1.27      2.07 o 
   0   6  12       36.09       37.11      3.74 o 
   1   6  12       13.81       10.64      2.49 o 
   2   6  12        5.72        6.53      1.99 o 
   3   6  12       14.48       18.46      3.70 o 
   4   6  12        3.36        5.01      3.70 o 
  -2   7  12        8.30        6.97      2.14 o 
  -1   7  12       52.91       51.97      5.17 o 
   0   7  12       21.70       16.97      3.27 o 
   1   7  12       19.46       18.91      5.99 o 
   2   7  12       19.54        9.37      4.57 o 
   3   7  12        0.06       -0.87      3.27 o 
  -1   8  12      188.59      203.46     10.57 o 
   0   8  12       37.36       32.65      3.34 o 
   1   8  12        4.05        5.55      4.03 o 
   2   8  12        4.41        5.88      4.57 o 
  -2  -5  13      139.41      148.02      8.06 o 
  -1  -5  13       33.17       26.79      3.92 o 
   0  -5  13       24.27       25.60      3.81 o 
   1  -5  13       36.78       36.05      4.68 o 
   2  -5  13       26.09       31.37      4.68 o 
   3  -5  13        1.58        0.44      2.72 o 
  -3  -4  13        2.03        4.47      2.07 o 
  -2  -4  13       15.79       14.27      2.72 o 
  -1  -4  13       34.63       32.13      3.92 o 
   0  -4  13       20.43       21.67      3.49 o 
   1  -4  13        6.38       11.11      3.05 o 
   2  -4  13       33.23       32.46      4.57 o 
   3  -4  13       85.15       81.47      7.08 o 
   4  -4  13       19.10        5.45      3.59 o 
  -4  -3  13       26.24       26.14      3.49 o 
  -3  -3  13        9.09       10.67      2.51 o 
  -2  -3  13       73.63       78.42      5.55 o 
  -1  -3  13        7.31       10.78      2.61 o 
   0  -3  13       50.25       47.60      4.68 o 
   1  -3  13       72.83       77.22      5.99 o 
   2  -3  13       59.01       59.91      5.66 o 
   3  -3  13       36.01       36.05      5.01 o 
   4  -3  13       15.12        7.52      3.59 o 
  -4  -2  13       11.30       12.42      2.72 o 
  -3  -2  13       74.73       94.11      6.10 o 
  -2  -2  13       21.80       22.44      3.27 o 
  -1  -2  13       44.95       49.45      4.57 o 
   0  -2  13        0.46        2.51      1.96 o 
   1  -2  13      192.23      197.03      9.91 o 
   2  -2  13        0.45        0.00      1.96 o 
   3  -2  13      198.62      196.49     11.87 o 
   4  -2  13       79.56       87.22      3.74 o 
   5  -2  13       12.55       11.84      1.33 o 
  -4  -1  13      115.30      128.41      7.41 o 
  -3  -1  13      122.01      134.08      7.52 o 
  -2  -1  13        1.22        3.27      1.96 o 
  -1  -1  13       24.24       23.20      3.38 o 
   0  -1  13       95.35       86.26      5.99 o 
   1  -1  13      531.34      512.88     35.94 o 
   2  -1  13       27.67       29.08      3.21 o 
   3  -1  13        1.17        2.12      1.00 o 
   4  -1  13       90.84       94.54      4.43 o 
   5  -1  13        0.14       -1.04      1.04 o 
  -4   0  13       33.81       34.42      4.03 o 
  -3   0  13        6.03        5.55      2.18 o 
  -2   0  13        9.93        9.15      2.51 o 
  -1   0  13       58.16       58.38      5.01 o 
   0   0  13       37.41       39.73      3.11 o 
   1   0  13        5.66        2.51      1.49 o 
   2   0  13       98.74      105.48      4.37 o 
   3   0  13        0.01       -0.87      0.87 o 
   4   0  13       92.56      102.58      9.58 o 
   5   0  13       52.87       54.42      3.79 o 
  -4   1  13        2.06        0.98      1.63 o 
  -3   1  13       64.71       75.70      5.55 o 
  -2   1  13       17.28       17.75      3.16 o 
  -1   1  13       54.88       61.02      3.81 o 
   0   1  13        0.46        0.68      0.64 o 
   1   1  13        0.59        0.58      0.95 o 
   2   1  13       55.71       61.63      3.74 o 
   3   1  13        7.19        3.80      1.80 o 
   4   1  13        2.83        2.73      2.07 o 
   5   1  13        0.28       -0.66      1.33 o 
  -4   2  13        8.11        7.08      2.61 o 
  -3   2  13        1.24        0.65      1.74 o 
  -2   2  13       39.53       47.62      3.34 o 
  -1   2  13       80.16       84.32      3.02 o 
   0   2  13       61.41       63.36      3.53 o 
   1   2  13       26.37       30.06      3.29 o 
   2   2  13       17.71       19.00      2.58 o 
   3   2  13       45.68       45.29      3.72 o 
   4   2  13       40.29       51.84      4.00 o 
   5   2  13        7.56        9.76      2.27 o 
  -3   3  13        0.14        1.63      1.85 o 
  -2   3  13        0.75        1.74      1.63 o 
  -1   3  13        0.30        0.25      1.20 o 
   0   3  13       32.30       30.78      3.38 o 
   1   3  13        3.61        4.99      2.94 o 
   2   3  13      148.79      149.19      6.74 o 
   3   3  13       27.99       26.45      6.81 o 
   4   3  13       57.14       61.13      4.39 o 
   5   3  13        3.66        3.35      1.72 o 
  -4   4  13        5.29        7.19      2.61 o 
  -3   4  13       31.24       28.97      4.14 o 
  -2   4  13       42.79       39.69      3.20 o 
  -1   4  13        1.32        0.77      1.41 o 
   0   4  13       73.28       68.88      4.59 o 
   1   4  13        2.55        2.58      1.74 o 
   2   4  13        1.19        2.14      1.70 o 
   3   4  13        2.05        1.69      1.62 o 
   4   4  13       20.92       23.07      2.95 o 
   5   4  13        9.29        9.97      2.07 o 
  -3   5  13       16.97       18.48      2.50 o 
  -2   5  13       13.27       10.52      2.37 o 
  -1   5  13       11.60        6.74      2.61 o 
   0   5  13        0.97       -0.67      1.36 o 
   1   5  13       27.23       33.62      6.54 o 
   2   5  13       71.24       63.63      4.71 o 
   3   5  13        0.68        0.02      1.53 o 
   4   5  13       10.93       11.13      2.21 o 
  -2   6  13       26.15       26.39      3.35 o 
  -1   6  13       55.02       56.07      4.52 o 
   0   6  13       46.94       49.06      4.37 o 
   1   6  13        5.44        3.35      2.01 o 
   2   6  13       13.55        7.11      2.29 o 
   3   6  13       34.76       34.01      3.98 o 
   4   6  13       19.58       24.83      6.10 o 
  -1   7  13       13.12        7.79      2.56 o 
   0   7  13        9.92        3.47      5.12 o 
   1   7  13        0.79        0.80      1.91 o 
   2   7  13        0.03        1.63      3.49 o 
  -1  -4  14       35.36       40.41      4.57 o 
   0  -4  14        8.38       14.60      3.27 o 
   1  -4  14       86.07       93.56      7.08 o 
   2  -4  14       21.51       22.87      4.25 o 
  -2  -3  14        0.06       -1.09      1.52 o 
  -1  -3  14        3.88        3.70      2.40 o 
   0  -3  14       24.54       20.04      3.59 o 
   1  -3  14        0.59        1.09      1.96 o 
   2  -3  14       61.21       61.97      6.10 o 
  -3  -2  14        0.56        1.96      2.07 o 
  -2  -2  14       21.30       15.36      3.16 o 
  -1  -2  14        0.77        0.76      1.85 o 
   0  -2  14       33.52       36.60      4.47 o 
   1  -2  14       11.23       12.31      3.27 o 
   2  -2  14       14.82       12.31      3.38 o 
   3  -2  14       32.61       28.65      5.34 o 
   4  -2  14        1.80        2.29      3.05 o 
  -3  -1  14        0.32       -0.65      1.63 o 
  -2  -1  14       57.01       55.77      5.01 o 
  -1  -1  14        0.00        0.76      1.85 o 
   0  -1  14       11.99       13.18      3.05 o 
   1  -1  14       25.76       31.26      4.36 o 
   3  -1  14       19.35       14.05      4.03 o 
   4  -1  14        1.23        1.13      1.18 o 
  -3   0  14        1.02        0.65      1.96 o 
  -2   0  14        0.92        2.18      1.96 o 
  -1   0  14        5.09        8.06      2.61 o 
   0   0  14       22.43       33.44      4.25 o 
   1   0  14       55.45       52.54      4.05 o 
   2   0  14       75.93       71.93      4.03 o 
   3   0  14       26.44       26.27      4.03 o 
   4   0  14       17.18       14.45      6.54 o 
  -3   1  14        3.69        9.91      2.83 o 
  -2   1  14       32.00       41.61      4.57 o 
  -1   1  14        0.23        4.25      2.18 o 
   0   1  14       15.31       14.37      2.72 o 
   1   1  14       74.57       68.78      3.42 o 
   2   1  14       12.26       11.54      1.95 o 
   3   1  14       14.10       14.07      2.25 o 
   4   1  14        5.98        6.07      2.56 o 
  -3   2  14        1.94        0.44      2.07 o 
  -2   2  14       14.29       12.10      2.19 o 
  -1   2  14        1.48        0.11      1.85 o 
   0   2  14       12.99       10.28      1.67 o 
   1   2  14       76.60       74.88      7.84 o 
   2   2  14       86.90       81.97      4.71 o 
   3   2  14        9.55        9.33      2.15 o 
   4   2  14        0.02        0.64      1.47 o 
  -3   3  14        3.98        3.92      2.40 o 
  -2   3  14        0.47        0.54      1.85 o 
  -1   3  14       69.97       69.27      3.78 o 
   0   3  14       78.38       85.83      5.17 o 
   1   3  14       28.57       31.53      3.27 o 
   2   3  14        1.20        1.92      1.77 o 
   3   3  14        1.74        0.62      1.57 o 
   4   3  14       15.61       15.76      2.77 o 
  -2   4  14       28.11       24.80      4.79 o 
  -1   4  14        3.22        3.95      1.73 o 
   0   4  14       13.50       15.11      2.61 o 
   1   4  14        2.66        2.19      1.78 o 
   2   4  14       23.10       22.66      5.28 o 
   3   4  14        1.06        0.10      1.58 o 
   4   4  14       43.43       45.79      4.03 o 
  -1   5  14       14.97       11.78      2.62 o 
   0   5  14        0.45        1.12      1.73 o 
   1   5  14       13.36       14.33      2.84 o 
   2   5  14      101.23      109.10      6.22 o 
   3   5  14        6.54        8.77      2.72 o 
   0   6  14       64.52       60.45      6.43 o 
   1   6  14        4.05        4.25      4.74 o 
   0  -2  15        8.33       12.42      3.27 o 
   1  -2  15       11.91        8.50      3.05 o 
  -1  -1  15        0.20       -1.63      1.63 o 
   0  -1  15        0.86        0.98      2.18 o 
   1  -1  15       27.16       38.88      5.12 o 
   2  -1  15        0.74       -1.09      2.51 o 
  -1   0  15        1.10        1.52      2.18 o 
   0   0  15        3.93        6.64      2.83 o 
   1   0  15       23.96       18.19      4.57 o 
   3   0  15       69.99       71.67      4.14 o 
  -1   1  15       11.85       17.97      3.59 o 
   0   1  15       66.84       69.49      7.08 o 
   1   1  15        1.39        1.74      2.83 o 
   2   1  15       51.87       49.09      6.10 o 
   3   1  15       38.60       39.63      3.18 o 
  -1   2  15        1.66        2.51      2.51 o 
   0   2  15        9.05       10.57      3.59 o 
   1   2  15        8.35        7.28      1.71 o 
   2   2  15        0.07        0.57      1.45 o 
   3   2  15      150.86      166.10      9.26 o 
   0   3  15       74.95       75.02      8.66 o 
   1   3  15      134.95      146.65     12.04 o 
   2   3  15        3.18        0.48      2.23 o 
   0   4  15       21.83       20.26      4.57 o 
   1   4  15        8.01        6.41      2.34 o 
                                                 
